# Supplementary material for: Analysis of neuronal injury transcriptional response identifies CTCF and YY1 as co-operating factors regulating axon regeneration
Source: Front Mol Neurosci. 2022 Aug 23;15:967472. doi: 10.3389/fnmol.2022.967472 (PMC9446241; doi:10.3389/fnmol.2022.967472)
Supplement: Supplementary Table 1 — Quantification of neuronal subtypes in the DRG at different developmental stages. [file Data_Sheet_1.xlsx]

## Sheet: Supplementary table 1
Subtypes #cells	E155	P0	P5	Adult			Subtypes %cells	E155	P0	P5	Adult
Abeta-Field	61	214	209	257			Abeta-Field	1.16168	4.17235	2.39185	2.33551
Abeta-RA-LTMR	33	163	297	273			Abeta-RA-LTMR	0.628452	3.17801	3.39895	2.48092
Adelta-LTMR	96	165	237	182			Adelta-LTMR	1.82822	3.217	2.71229	1.65394
CGRP-Alpha	144	284	445	1440			CGRP-Alpha	2.74233	5.53714	5.0927	13.0862
CGRP-Epsilion	45	188	473	850			CGRP-Epsilion	0.85698	3.66543	5.41314	7.72446
CGRP-Eta	26	122	153	270			CGRP-Eta	0.495144	2.37863	1.75097	2.45365
CGRP-Gamma	97	216	334	705			CGRP-Gamma	1.84727	4.21135	3.82238	6.40676
CGRP-Theta	208	359	640	758			CGRP-Theta	3.96115	6.99942	7.32433	6.8884
CGRP-Zeta	63	122	243	333			CGRP-Zeta	1.19977	2.37863	2.78096	3.02617
C-LTMR	383	739	1392	1554			C-LTMR	7.29385	14.4083	15.9304	14.1221
MRGPRD	670	1704	3019	2817			MRGPRD	12.7595	33.2229	34.5502	25.5998
Proprioceptors	40	103	104	234			Proprioceptors	0.76176	2.00819	1.1902	2.1265
SST	61	397	787	761			SST	1.16168	7.7403	9.00664	6.91567
TrpM8	128	284	405	488			TrpM8	2.43763	5.53714	4.63493	4.43475
Unknown	3196	69		82			Unknown	60.8646	1.34529	0	0.745184
Total	5251	5129	8738	11004

## Sheet: Supplementary table 2
	Cell type	Abeta-Field	Abeta-RA-LTMR	Adelta-LTMR	C-LTMR	CGRP-Alpha	CGRP-Epsilion	CGRP-Eta	CGRP-Gamma	CGRP-Theta	CGRP-Zeta	MRGPRD	Proprioceptors	SST	TrpM8	Unknown
Top Genes	1	Ikzf1	Gabrg1	Adtrp	Cacna1i	Avpr1a	Oprk1	Bmpr1b	6330403A02Rik	Mrgpra3	Smr2	Hal	Wdr72	9230105E05Rik	Trpm8	mt-Atp6
	2	Rgs6	Hs3st4	Aldh1l1	Ttc29	Slc6a7	Traf3ip3	Tctex1d1	Ctcflos	RP23-218E6.4	Igsf21	Fam167a	Nxph1	Ptafr	Tox	Tmsb4x
	3	Clrn1	Pcdh18	Cox6a2	Nkd2	Wscd2	Tlr4	Rasgef1c	Greb1l	Cbln1	Amhr2	Mrgprd	Wnt7a	Trpm6	Foxp2	mt-Nd1
	4	P2rx6	Htr7	Colq	Cckar	Plxdc1	Col24a1	Ngef	Wnt4	Hrh1	Chst1	Nupr1	Runx3	Sst	Abi3bp	mt-Co1

## Sheet: Supplementary table 3
Abeta-Field	Abeta-RA-LTMR	Adelta-LTMR	C-LTMR	CGRP-Alpha	CGRP-Epsilion	CGRP-Eta	CGRP-Gamma	CGRP-Theta	CGRP-Zeta	Nonpeptidergic nociceptors	Proprioceptors	Sst	TrpM8	Unknown
Ikzf1	Gabrg1	Adtrp	Cacna1i	Avpr1a	Oprk1	Bmpr1b	6330403A02Rik	Mrgpra3	Smr2	Hal	Wdr72	9230105E05Rik	Trpm8	mt-Atp6
Rgs6	Hs3st4	Aldh1l1	Ttc29	Slc6a7	Traf3ip3	Tctex1d1	Ctcflos	RP23-218E6.4	Igsf21	Fam167a	Nxph1	Ptafr	Tox	Tmsb4x
Clrn1	Pcdh18	Cox6a2	Nkd2	Wscd2	Tlr4	Rasgef1c	Greb1l	Cbln1	Amhr2	Mrgprd	Wnt7a	Trpm6	Foxp2	mt-Nd1
P2rx6	Htr7	Colq	Cckar	Plxdc1	Col24a1	Ngef	Wnt4	Hrh1	Chst1	Nupr1	Runx3	Sst	Abi3bp	mt-Co1
Syne4	A330050F15Rik	Gm34342	Nxpe2	Sstr2	Cdk18	Chp2	C1qtnf7	Adora2b	Fam111a	Otoa	Inhbb	Gm14273	Pcdh19	mt-Co3
Vwc2l	Tbx3os2	Kirrel3os	Tnni1	Pde1a	Rasef	Lpl	Chrnb4	Lrrn4	Chrna3	Mlip	Smpx	F2rl1	Gsg1l	Tmsb10
Grm8	Rgs6	Sp6	Gsta4	Fam131c	Kif26a	Ddr2	Chrna3	Man1a	Chrnb4	Prkcq	Pln	Cysltr2	Ntm	Malat1
Nlgn1	P2rx6	Tbx3os2	Dgkk	Dcdc2a	Pear1	Clrn1	Mrap2	Lbp	Creg2	Serpina11	Pcdh8	Nppb	Usp29	Sncg
Amhr2	B3galt5	Pitpnm3	Cdh9	Lemd1	Chrm2	Prokr2	Col25a1	Gm567	Ptchd2	Barx2	Vstm2b	Il31ra	Dixdc1	mt-Cytb
Coro6	Cabp7	Mafb	Tnfaip8l3	Gpr26	Slc5a7	Cabp7	Gprin3	Agtr1b	Col16a1	Htr4	Ano1	Htr1f	Ndst4	mt-Co2
Hapln1	Esrrg	Nrtn	Adgrd1	Abhd11os	Lyn	Prlr	Slc5a7	Esyt3	Pappa	Mab21l1	Scara3	Lefty1	Cdh8	Actb
Pls1	Stxbp6	Tubb6	Cdh10	Ebf4	Ptk2b	Col11a1	Adra2a	Cfap61	Olfml3	Agtr1a	Sorcs2	Nts	Spint2	Ftl1
Ptgfr	Ankrd34c	Gabrg1	Hcrtr2	Cyp1b1	Dennd2a	Amhr2	Cdh13	Ttyh2	Grm4	Gm7967	Relt	Itk	Gpr26	Ptma
Baiap2l1	Slit2	Fam184b	AI504432	Ntsr2	Ovol2	Vwc2l	Rab3b	Nov	Serpinb1a	Lpar3	Galm	9130409J20Rik	Cpne5	Stmn1
F2r	Nlgn1	Htr7	Sema3e	Adcy7	2610305D13Rik	Maob	Islr2	Cpb1	Gm43194	Slc16a12	A330050F15Rik	Crip3	Zfp536	Stmn2
Rbp2	Fhod3	Tbx3os1	Rasd2	Ndnf	Lrrk1	Serpinb1b	Tnfaip8	Gpr179	Gm20939	1700011I03Rik	Fam184b	Ada	Hpca	Eef1a1
Kcnq4	Pls1	Baiap2l1	Ramp2	Tmem200c	St3gal1	Cnih3	Smim1	Nlrx1	Greb1	Sh2d5	Stxbp6	Rad9b	Ncam2	Sepw1
Ociad2	Coro6	Irf5	Prima1	Mpped1	Bche	Kcnq4	Chrm2	Kcnk18	Kndc1	Crym	Gm12371	Ccdc60	Ctxn2	Rps19
Epha4	Baiap2l1	Kcnj4	Slc17a8	Adgra1	Tecta	Col25a1	Ctxn2	Ovol2	Cdh4	Frmpd3	Esrrg	Pla2r1	Rnf207	Rpl32
Sorcs3	C2cd4c	Esrrg	Cd34	Kcnt2	Galr1	Chrna3	Gpc5	Il7	Bche	9530053A07Rik	Rasgrf1	Plcd3	Gabrg3	Meg3
Col16a1	Hapln1	Nlgn1	Gm15631	Gabrg3	Tmem200c	Chrnb4	Samd4	Dpys	Fam212b	Plcl1	Slit2	Ptprk	Sulf2	mt-Nd4
Hapln4	Aifm3	Ankrd34c	Syce2	Zcchc12	Asic3	Gm5	Zfp536	Krt25	Ptk2b	Lypd6b	B3galt5	P2rx2	6430573F11Rik	Rpl13a
Ptchd2	Htr3b	Shc4	Lyve1	Chrnb3	Htr1a	Esr1	Lrrk1	Omp	Asic3	Ggta1	Spp1	2310043M15Rik	Maml3	Tubb5
Pappa	Hrasls	C2cd4c	Gm9866	Serhl	Slc10a6	Krt1	Wnk3	Agrp	Sfrp1	RP23-387F1.6	Igdcc4	Gm7325	Gabrb1	Rpl13
Robo1	Calb1	Stx11	Krt25	Caln1	Efcab1	Mrap2	Ebf4	Dock4	Kcnq3	Gm16365	Pls1	Trim7	G0s2	Rps5
Serpinb1a	Kcnq4	Coro6	Fzd1	Plpp4	Syndig1l	Hcrtr1	Chrnb3	Dcdc2a	Sema5a	Pdgfrb	D430041D05Rik	Capn9	Plpp4	Ppia
Nyap2	Esr1	Scn5a	Epha7	Bcl11a	Mpped1	Snhg18	Galr1	Mustn1	Fam49a	Serinc2	Cdo1	Hhat	Atp1b2	Actg1
Epn3	Ptgfr	Cox7a1	Stac2	D430036J16Rik	Lamb1	Serpinb1a	Adcy7	Kcnq3	2310069G16Rik	Apoh	Fhod3	Gm525	Negr1	Rpl18a
Tmem28	Pcdh19	Gm19461	Mt2	Stk26	D430036J16Rik	Tmem28	2610305D13Rik	Rgs2	Tex40	Rasa4	Ankrd34c	Ildr2	RP23-291B1.2	Rpl14
Grm4	Rims4	Htr3b	Tmem91	Serpinb8	Csmd2	Kazald1	Gabrg3	Efcab1	Aard	Kctd15	Coro6	Pstpip1	Gng4	Fth1
Ntng1	F2r	Enpp2	Armcx6	Btbd11	Calml4	Airn	Rasl11b	Bcar3	Brinp1	Gm15675	Epha10	Col18a1	Klhl13	Rps27a
Ccdc172	Cacng5	Hyal3	Net1	Prkg2	Plxdc2	Creg2	Sema5a	E330009J07Rik	Rell1	Camk1g	Pcdh11x	Kank2	Slitrk3	Calm2
2210011C24Rik	Hapln4	Hrasls	Acta1	Pnmal1	Rab34	Pwwp2b	Tgfa	Lgals3	Tgfb2	Sdc1	Iffo2	Pld1	Zcchc12	Rpl41
Slitrk1	Epn3	Mdga1	Sorbs2	Bcl6	Kcnip1	Grm4	Mpped1	Ephb6	Lgi3	Galnt5	Pgf	Pde4c	Nos1ap	Rps23
Greb1	Tmem28	Gm11744	Sdk2	Pip5k1b	Dusp16	Kndc1	Adgra1	Gda	Asap2	Aplf	Mdga1	Ifitm1	Arpp21	Tuba1a
Fgf9	Sorcs3	Kcnq4	Mlf1	1700011L22Rik	Pnmal1	Rab3b	Strip2	Perp	Calml4	Gm9916	Lhfpl1	Gadd45b	Lzts2	Rps4x
Lrrn2	Ntng1	Nrsn2	St3gal5	Lmo7	Rps6ka5	Ly75	Btbd11	Card10	Syndig1l	Kcnk13	Lancl3	Tiam1	Zbed3	Rps24
Sh3bgr	Robo1	Mical2	Gabrb1	Smim3	Calcrl	Greb1	Ufsp1	BC028528	Mob3b	Fam114a1	Cacng5	Cfap57	Gm38112	Rpl26
Tmem54	Sh3bgr	Nxnl2	Htr1d	Mpp2	Lef1	Plce1	Pnmal1	Kntc1	Htr1a	Mlc1	Pappa	Nrde2	Plcd4	Rps9
Bcat1	St8sia4	Slc26a7	Shd	Ankrd33b	Fmo5	Tenm2	D430036J16Rik	Mob3b	Nsun4	Ms4a3	Gabra3	Gm13837	Sort1	Rpl19
St3gal5	Cela1	F2r	Soat2	Syt16	Unc5d	Fgf9	Rimbp2	Unc5d	Negr1	St6gal2	Unc5a	Cmtm7	Ndp	Rps14
Fam19a1	Arhgef3	Ociad2	Gm14418	Sft2d2	Negr1	Fam19a1	RP23-291B1.2	Fosl2	Slc24a3	Fgg	Hapln4	Ascl4	2022-09-04	Mllt11
Rasgrf2	Rem2	Tmem28	Neurl1b	Rimbp2	Pde4b	Dagla	Syt16	Slc6a19	Trappc3l	Mrgpra2b	Epn3	Mylk	Irf6	Rps3a1
Itpr3	Rhbdl3	Klhl25	Tbc1d8	Npy1r	Ankrd33b	Chrm2	Negr1	Alas1	Rps6ka5	Serping1	2210011C24Rik	Plaur	Adra2c	Calm1
Pard3	Slitrk1	Lzts3	Slc8a2	Irf6	Serpinb8	Omp	Ppfibp2	Galnt5	Cbfa2t3	Tmem51	Rhbdl3	Bcl3	Wls	Tpt1
Lgi2	Lrrn2	Cd164l2	Slc12a7	Plekha2	Gm38112	Lrrn2	Syndig1l	RP23-387F1.6	Htr3a	Arap1	Il1r1	Ttc39a	Dfna5	Rps11
Tyro3	Oprl1	Grm4	Cspg5	Rxrg	Syt16	Il11ra1	Unc5d	1110002L01Rik	Pde4b	Boc	Sh3bgr	Gpr150	Rxrg	Rpl8
Clvs2	Bcat1	Epn3	A4galt	C1qtnf1	Kcnv1	Nfix	Serpinb8	Abcc1	Adcy9	Gm765	Slitrk1	Lyn	Sptb	Rpl3
Syt3	Fgf9	Robo1	Calml4	Heg1	Plxnb2	Cdh4	Htr3a	Mrgpra2b	Foxj1	Gm16364	Grm4	Adamts1	Ache	Rps6
Slc17a7	Ndst4	Nr4a2	Fam122b	Gpr139	Sft2d2	Rasgrf2	Rnd3	Far2	Kcnv1	Hmox1	Pde4a	Htr1a	Tceal5	Ybx1

## Sheet: Supplementay table 4
3hpi up	3hpi down	8hpi up	8hpi down	16hpi up	16hpi down	24hpi up	24hpi down			Up regulated	Down regulated	Total DEGs		Ewan et al.	Renthal et al.		Shared DE
CT010467.1	mt-Tp	1700127F24Rik	A130050O07Rik	2310030G06Rik	2610011E03Rik	1700127F24Rik	4930419G24Rik		1hpi	0	0	0		Gper1	Hba-a2		Adamts1	12 common genes in "eDRG", "Ewan" and "Renthal":
Gm23935		Adamts1	Adamts15	3010003L21Rik	3300002P13Rik	2310030G06Rik	A130050O07Rik		3hpi	4	1	5		Slc30a2	Zc3hc1		Arid5a
Lars2		Apobr	C630031E19Rik	4930438A08Rik	4833415N18Rik	2810403D21Rik	Aifm3		8hpi	42	48	90		Zfp663	Hbb-bs		Atf3
Mir6236		Arc	D130004A15Rik	A430035B10Rik	4930549C15Rik	4930438A08Rik	Angptl7		16hpi	196	54	250		Myot	Sprr1a		Gadd45a
		Areg	Dnm3os	AC238676.1	9530082P21Rik	Adgre5	Cgnl1		24hpi	100	22	122		Six5	Gal		Jun
		Arid5a	Gal3st3	Adgre5	A130050O07Rik	Adh7	Chrm5							Clca2	S100a11		Lgals3
		Atf3	Gdpd3	Adgrv1	Brinp3	Adra1b	D130004A15Rik							Stap2	Flrt3		Mt1
		Bbc3	Gm10862	Adra1b	Cdca2	Afap1l2	Gm15601							Gabrd	Sox11		Sema6a
		Bcl2l11	Gm11611	Afap1l2	Cgnl1	Aloxe3	Gm16054							Nmnat3	Atf3		Smim3
		Bhlhe40	Gm11655	Aloxe3	Chrm1	Arc	Gm37107							Alx4	Gap43		Smox
		Bpifc	Gm12158	Als2cl	Chrm5	Arhgap31	Gm37995							Dnah6	Chst2		Phlda3
		Btg2	Gm15601	Ammecr1	Chrna6	Atf3	Gm42528							Olfr539	Stmn4		Sdc1
		Calcrl	Gm26836	Apcdd1	Col11a1	Bpifc	Gm43374							Mlc1	Jun		Bpifc	31 common genes in "eDRG" and "Ewan":
		Cnksr3	Gm26890	Arc	D130004A15Rik	Car6	Gm43874							Dcstamp	Itga7		Egr1
		Ddit3	Gm28320	Arhgap31	Fgf22	Ccdc9b	Gm44021							Vdr	Sez6l		Fosb
		Dhrs9	Gm37107	Arid5a	Galnt18	Cd109	Gm44601							Pla2g4d	Anxa1		Adgrv1
		Dusp1	Gm37255	Atf3	Gcnt1	Cdkn2c	Gm49125							Bub1	Sdc1		Egfr
		Dusp4	Gm37443	Axin2	Gm10432	Cnn2	Kcnk18							Hoxa1	Penk		Eps8
		Egr1	Gm37628	B3gnt5	Gm10862	Ctso	Oprk1							Chrna10	Sema6a		Irgm2
		Elmsan1	Gm37674	Baz1a	Gm16054	Dcn	Pcdha1							Stk31	Gadd45a		Kctd12
		Fes	Gm38036	BB557941	Gm16334	Dhrs9	Tll2							Slc12a8	Crh		Lpar4
		Fos	Gm38085	Bend7	Gm37674	Dleu2	Vcan							Adamts13	Scpep1		Rin1
		Fosb	Gm38336	Bmf	Gm37726	Eda2r								Bnc1	Cacna2d1		Shb
		Fosl2	Gm42466	Bpifc	Gm37850	Ednrb								1810011H11Rik	Nts		Specc1
		Gadd45a	Gm42588	Btg2	Gm38299	Emp3								Col4a4	Tubb3		Unc5d
		Gm42743	Gm42888	Bub1b	Gm42869	Erbb3								Lmo3	Basp1		Wls
		Gm43581	Gm42994	Car6	Gm43374	Fes								4930550L24Rik	Rnh1		Zbtb16
		Gm5526	Gm43019	Ccdc9b	Gm44022	Fos								Pcdhga9	Camk1		Cgnl1
		Gpr160	Gm43229	Ccnf	Gm47583	Fosb								Dpt	Ptprn		Chrm1
		Hes1	Gm43373	Cd109	Gm48249	Gbp7								Exph5	Slc6a19		Chrna6
		Hmox1	Gm43374	Cdca7	Gna14	Gldc								Sct	Srxn1		Col11a1
		Ier2	Gm43765	Cdkn2c	Gper1	Gm19569								Zfp455	Nrip1		Gna14
		Ier3	Gm44235	Cebpa	Hba-x	Gm42047								Alox12b	Csf1		Gper1
		Jun	Gm44286	Cebpd	Kcnd2	Gm5526								Kcna5	Mmp16		Kcnj3
		Lrrc17	Gm44439	Cers3	Kcnj3	Gm8877								Sox8	Gpr151		Olfr539
		Maff	Gm47583	Cfap43	Kcnk18	Gpat3								Pcdha6	Cttn		Oprk1
		Serpinb2	Gm48611	Cftr	Ldoc1	Heg1								Oit3	Bcat1		Palmd
		Tecta	Gm7265	Chrdl1	Lgals7	Homer3								Wdr90	Rhoq		St6galnac5
		Tex19.1	Gm9821	Cmtm3	Loxl1	Hspb1								Aqp1	Tnik		Ifi202b
		Tgif1	Gng13	Cnksr3	Mettl7a3	Ifi202b								Rnase6	Dtnbp1		Plekhg3
		Trim17	Igdcc3	Creb3l2	Mrgprx1	Inafm2								Npas2	Nsg1		Pmaip1
		Txnip	mt-Tm	Crlf1	Nkx6-2	Inka2								Tekt3	Lmo7		Tap1
			mt-Tp	CT010467.1	Npy2r	Irgm2								Selenov	Smim3		Aifm3
			Plxna4os2	D16Ertd472e	Ntf3	Itga5								Kif2c	Myo10		Bhlhe40	24 common genes in "eDRG" and "Renthal":
			Prrt2	D830050J10Rik	Olfr539	Itga6								Slc16a12	Kif22		Dusp1
			Smco4	Dcn	Oprk1	Itgb5								Ddit4l	Tmem43		Fosl2
			St6gal2	Ddit3	Palmd	Kank2								Pamr1	Gfra3		Tecta
			Tmem63a	Dhrs9	Ptprk	Lcn2								Irs3	Thy1		Tgif1
				Dleu2	Rgs5	Lgals3								Tfap2a	Hn1		Adamts15
				Dok7	Scml4	Lhfpl2								Dcx	Carhsp1		Prrt2
				Dsc2	St6galnac5	Lrmda								Dlec1	Hspb1		Cd109
				Dusp1	Vcan	Metrnl								Prkcq	Ecel1		Cebpd
				Dusp14	Wnt16	Mfge8								Ptger2	Phlda1		Flnc
				Dusp4	Zmat4	Mmp12								Htr4	Gfra1		Junb
				Dusp5		Mmp19								AI481877	Mthfd2		Lmo1
				Ednrb		Mreg								Nuak2	Chl1		Mt2
				Egfr		Nes								Smyd1	Tsc22d1		Nts
				Egr1		Nfkbie								Zfp575	Serpinb1a		Plaur
				Epha2		Nlrc5								Chrm1	Tmem88b		Ppp1r15a
				Ephx2		Nr4a1								Rd3l	Inhbb		Socs2
				Eps8		Nts								Cyp2j13	Aars		Socs3
				Espl1		Pak6								Lfng	Rhoc		Tnfrsf12a
				Fam167a		Pgr15l								Apol11b	Apba2		Rgs5
				Fbxo32		Phlda3								Htr1a	Abca1		Zmat4
				Fes		Plaur								Akr1c19	Cd44		Emp3
				Fgfbp3		Plekhg3								Nxph2	Socs2		Hspb1
				Fibin		Pmaip1								Nell1	Asns		Vav3
				Fignl1		Ppic								Chrd	1700025G04Rik
				Filip1l		Prr32								Cpa6	Esyt1
				Flnc		Rad54b								Nat1	Dusp1
				Fos		Rdm1								Mael	Hrk
				Fosb		Rftn2								Ccl1	Lynx1
				Fosl2		Rhbdl3								Tg	Tecta
				Foxp2		Rin1								Wdr93	Hist1h1c
				Fzd5		Rnu1a1								1700017N19Rik	Tgfbi
				Fzd6		Sdc1								Clec14a	Esd
				Gem		Smim3								Capn8	Trp53i11
				Gjc2		Snx33								Efs	Gars
				Gli3		Spin4								Piwil4	Nme2
				Gm11714		Syngr2								Gm11992	Gnpda2
				Gm15564		Syt12								Slc22a3	Tmsb10
				Gm23935		Tap1								4933430I17Rik	Lgals3
				Gm24187		Tecta								Pou2f3	Pgk1
				Gm24270		Tgfa								Nek11	Cdkn1a
				Gm25732		Tgfbr2								2010300C02Rik	Slc2a1
				Gm25911		Tgif1								Bspry	Amotl1
				Gm44168		Tlr4								Cenpp	Ccdc92
				Gm5914		Tmie								Alpl	Tubb6
				Gpat3		Tnfrsf12a								Adamtsl1	Fam171b
				Grk1		Tnfrsf1b								Cx3cl1	Gpr158
				H2-M10.6		Top2a								Scgn	Cltb
				Heg1		Traf3ip3								Scin	Gadd45g
				Hist1h2bf		Trim56								Htra3	Tpm4
				Hist1h2bl		Trim7								Gjb2	Zfhx3
				Hist1h2bn		Txnip								Kcng1	Ildr2
				Ier5		Unc5d								Wscd2	Slc6a4
				Il6ra		Vav3								Fam78a	Kcnmb4
				Inafm2		Vmn2r3								Fancd2	Ifrd1
				Irf6		Wls								Adra2a	Vldlr
				Irgm2		Zbtb42								Oprk1	Prdx6
				Itga5										Ripply1	Odc1
				Itga6										Cox4i2	Glul
				Itgb5										Smr2	Lrrtm3
				Junb										Kcng4	Avil
				Kank1										Nuf2	Csrp1
				Kcnj6										Bpifb5	Sdc3
				Kctd12										Pcdhb4	Clic4
				Klrg2										Hrh1	Grem2
				L3mbtl3										Tnfaip2	Vim
				Lars2										Tnxb	Tln1
				Lcn2										Ggt1	Cited2
				Lgals3										Gm7714	Tagln2
				Lhfpl2										Ccdc151	Gcnt2
				Liph										Gm28729	Irs2
				Lmo1										Gsto2	Bcam
				Lmo2										Ttc16	Il4ra
				Lonrf3										Itgb3	Npy
				Lpar4										Agpat2	Cd63
				Lrp5										Prima1	Capn2
				Mdfic										Chtf18	Slc7a5
				Metrnl										Cpn1	Marcksl1
				Mettl7b										Gm36210	Pdlim7
				Mir6236										Edaradd	Psat1
				Mn1										Trim80	Cyc1
				Mstn										Syk	Arrb1
				Mt1										Tap1	Adam19
				Mt2										Tmem238l	Pxdc1
				N4bp2l1										Ikzf3	Cda
				Nes										Mab21l1	S100a3
				Nkx3-1										Myrfl	Slc3a2
				Nr4a1										Il5	Gpr153
				Nts										Nfatc2	Adam8
				Nyx										Fam26d	Clmp
				Pak6										Padi4	Atf5
				Pcgf5										Card10	Pcnx
				Peg12										Grm5	Igfbp3
				Peli2										Raet1d	Rnase4
				Pgr15l										Nusap1	Casp3
				Plaur										Ifi47	Prkcdbp
				Ppp1r15a										Pawr	Adcyap1
				Prkd3										Plch2	mt-Cytb
				Prr32										Slc40a1	mt-Co1
				Prrg4										Lrrc6	mt-Nd4
				Pxn										Ttc34	Mpped2
				Rad54b										Igfbp2	mt-Co2
				Recql4										Map3k14	Klf6
				Rest										Galnt4	Tmem159
				Rftn2										Cmtm7	Slpi
				Rin1										Spint2	Plxna4
				Rnd1										Ada	Tifa
				Rnd3										Alas2	Fst
				Rsph4a										Cndp1	Pkib
				Runx1										Kcnn4	Bhlhe41
				Samd4										Rassf7	Armt1
				Sash1										Wwc1	Csdc2
				Sema6a										Sox6	Akap12
				Shb										Frmd7	Tnks1bp1
				Smad7										Atp8b3	Mme
				Smim3										Nipal1	Cul4a
				Smox										Slc12a4	Vgf
				Snx33										Srpx	Fndc4
				Soat2										Zfp964	Cd81
				Socs2										C1qtnf7	Tmbim6
				Socs3										Slc44a3	Olfr920
				Specc1										Prdm11	Peli1
				Spin4										Etnk2	Rnf122
				Stil										Mfsd9	H2-Q4
				Sun2										Sema3g	S100b
				Syngr2										Grhl3	Apoe
				Syt12										Tmem233	Tac1
				Tecta										Cyb5r2	Chmp5
				Tex19.1										Cxcl10	Nefh
				Tfcp2l1										Cxcl1	Tuba1a
				Tgfbr2										Sh3d21	Tuba1b
				Tgif1										4933415A04Rik	Ppia
				Ticrr										Sowaha	Tubb2a
				Tle3										Hapln3	Stmn2
				Tlr4										Pde11a	Tubb2b
				Tmem132c										Olfml3	Actb
				Tmem144										Bmp7	Rtn4
				Tnfrsf12a										Kcna4	Tubb5
				Tnfrsf1b										Them5	Tmem179
				Trabd2b										Itga11	Eef1b2
				Trim16										Pon3	Enah
				Trim17										Krt28	Hint1
				Trp53inp1										Nhsl2	Lgals1
				Txnip										Hba-a1	Loxl2
				Unc5d										Hba-a2	Prr13
				Usp43										Irgm2	Hsd17b7
				Vmn2r3										Oaf	H3f3b
				Wls										Acsbg1	Fam53c
				Wnt9a										Aoc2	Map1lc3b
				Ypel4										Adamts8	Kcna2
				Zbtb16										Cenpu	Cckbr
				Zbtb42										Aqp4	Gfra2
				Zfp185										Rnf112	Zfp664
														Efcab10	D430019H16Rik
														Tmem145	Rps17
														Klhdc9	Fabp5
														Ggnbp1	Nars
														Hbq1a	Bach1
														Ppm1d	Smad1
														Cpb1	Slc7a1
														Dock8	Dbn1
														Col25a1	Diablo
														Oip5	Cyth2
														P2rx3	Ndrg1
														Mmd	Scn10a
														Entpd1	Tuba1c
														Col11a1	Clic1
														Prcd	Slc1a4
														Tnfaip8l1	Fgf3
														Tmigd1	Ktn1
														Efcc1	Chac1
														Kcnt2	Taldo1
														Adamtsl2	Fasn
														L3mbtl4	Fosl2
														Tagln	Zmym3
														Hs3st1	Pak1ip1
														Atp6v1c2	Cd109
														Tmem140	Tecr
														Htr3a	Zyx
														Ly86	Kcnq3
														Kntc1	Tnfrsf12a
														Calcb	Itpr1
														Nol4	Ehd4
														Kcnmb1	Dhrs1
														Creg2	Necab3
														Serpinb1b	Crip2
														Fam20a	Cdc42ep4
														Polh	Ccdc162
														Trappc3l	Pnp
														Cntnap5c	Pcsk2
														S100a16	Nrn1
														Scn2b	Wars
														Dkk3	Mia3
														Cpne4	Inf2
														Gm10800	Gnb4
														Scn11a	Fxyd7
														F2rl2	Crmp1
														1700019D03Rik	Glipr2
														Sema4g	Itgb1
														Marcksl1	Piezo2
														Nwd2	Vdac2
														Igsf11	Cd164
														Cdc25b	Ptp4a1
														Mertk	Plin2
														Agtr1b	Map7d1
														Hoxd1	Znrf1
														Tspoap1	Gm37065
														Slc16a14	Rgs8
														Pou3f1	Ap2a2
														Gja1	Kcnd3
														Igfbp4	Efnb1
														Pon2	Psmd14
														Bcor	Srgap1
														C8g	Hax1
														Prorsd1	Sfr1
														Efhd1	B2m
														Cntn6	Pou4f2
														Vwa1	Gm37214
														Ak8	Slc17a8
														Nupr1	Cdh10
														Mcmdc2	Slc38a1
														Pllp	Ifi27
														Mylip	Etl4
														Ednra	Tmem132e
														Ifi35	Mvp
														Zbtb16	Xdh
														Prickle1	Nenf
														Adgb	Ehd3
														Lama4	Plaur
														Hepacam	Caml
														Rarres2	Rasgrf2
														Mxra8	Slc4a8
														Necab2	Phlda3
														AF529169	Rims1
														Lin7b	Rgs5
														Tusc5	Lmo1
														Rsph9	Sorl1
														Dlg1	Ptpre
														Hgf	Sfrp1
														Nmb	Tmbim4
														Tmem176b	Pcolce2
														Gria1	Zfp521
														Armc2	Ldb2
														Emid1	Nt5e
														Smtn	Trib2
														Kcnt1	Prokr2
														Serpina3g	Neto1
														Col18a1	Lrrc8b
														Fat1	Taf15
														Igfbp6	Psmb2
														Abca8a	Cdc42ep2
														Cyp39a1	Ccdc141
														Snca	Galnt14
														Bfsp1	Hadh
														Gng8	Agps
														Opn3	Stac
														Cd9	Spp1
														Ccdc141	Rbm8a
														Plekhg3	Col5a3
														Rgs10	Actg1
														Paqr6	Syt4
														Mboat2	Uchl1
														Dse	Eef1a1
														Morn5	Celf4
														Hexim2	Reep1
														A2m	Zfand5
														Fgf7	Tmsb4x
														B2m	Fstl1
														Pms1	Ctsb
														Sfrp5	Map1b
														Cgnl1	Camk2g
														Nr4a2	Gde1
														Myl9	Eif1
														Ephb6	Gnas
														Pcp4l1	Bcl6
														Nsg2	Cd24a
														1700001L19Rik	Dynll1
														Srgn	Zbtb38
														Adamts5	Eif4g2
														Eml1	Gm13889
														Mmgt2	Rab11fip5
														Prokr1	Ywhag
														Bola3	Acot7
														Smox	Stmn1
														Nid1	Tcf25
														Rbfox3	Ypel3
														Rai14	Ppef1
														Nrn1	S100a10
														Fcgrt	Sh3bgrl3
														Map2k6	Anxa2
														Bche	Ppp2r2b
														Ccdc102a	Flna
														Lama2	Chchd2
														Greb1	Ubc
														Lhfpl3	Pim3
														Dusp15	Akap6
														Orai3	Laptm4a
														Mgst1	Srrm4
														Sorl1	Azin1
														Rcn1	Uck2
														Fosb	Uhmk1
														Tmem100	Dot1l
														Sntb1	Arap1
														Notch2	Mical3
														Evc2	Sqstm1
														Ddx58	Syne2
														Glb1l2	Aldoa
														Crip1	Spata13
														Foxn2	Dlgap1
														Smim10l2a	Ctsd
														Tmcc3	Cttnbp2
														Ankrd29	Pvr
														Hoxb5	March11
														Gabrg2	Prph
														Ephx1	Pou2f1
														Itm2a	Ptges3
														Rab37	Maged1
														Grin3a	Rac1
														Omg	Fkbp1a
														Pla2g16	Cdc42se1
														Pqlc3	2410018L13Rik
														Cidea	Sh3glb1
														Reln	Cfl1
														Cyp4v3	Tcaf1
														Nr2f2	Arl8a
														Aspa	Ywhah
														Shank1	Rmnd5b
														Pou3f2	Mkl2
														Ahnak	Gabarapl1
														Cdkn1b	Fam107b
														Cdh19	Jak1
														Ano3	Ndel1
														Fgf12	Pkm
														Hnmt	Btg1
														Ccdc74a	Ina
														Rhobtb3	Zfas1
														Gsta4	Palld
														Trib2	Snrnp70
														Tgfbr3	Bag1
														9430015G10Rik	Klf13
														Fxyd1	Ackr1
														Cmtm5	Mtus2
														Kcnip1	Hsp90aa1
														Pstpip2	S100a6
														Spata24	Akr1a1
														Rida	Ube4b
														Kcnb1	Pafah1b1
														Vamp3	Cyfip2
														Igf2bp3	Gng3
														Mfap5	2310036O22Rik
														Serhl	Akt1
														Gulp1	Tmtc4
														Ptgr1	Mtmr10
														Tsc22d4	Hist1h2bc
														Maf	Stx12
														S1pr3	Sncg
														Ddit4	Snx10
														Zfp36	Tnfrsf21
														Abca8b	Rab10
														Vamp8	Capns1
														Antxr2	Rundc3a
														Cryab	Dctn6
														Ecscr	Tppp3
														Vamp5	Stat3
														Abcg1	Pafah1b2
														Filip1	Myl12b
														Sgk3	Myl6
														Kcnj3	Eif1b
														Pdzd2	Prdx2
														Mpz	Prkar2a
														Unc119	Vav3
														Fth1	Stx1a
														Fam206a	Lpp
														Fmnl2	Usp50
														Pdcd4	Ptpn5
														Nnt	Fth1
														Prex2	Cacna1c
														Elovl6	Gnai2
														Gjb1	Actr3
														Fxyd3	Brd2
														Chd3os	Gtpbp2
														Plpp3	Eif2s2
														Mlip	Atp11b
														Sostdc1	Glud1
														Tob1	Ap2m1
														Rell1	Dynlt3
														Resp18	Adamts9
														Nfia	Serf2
														Mctp1	Ptma
														Egr1	Rab1a
														Calml4	Ube3a
														Sult1a1	Arhgdia
														Maml2	Cox5a
														Jam3	Paip2
														Ugt8a	Snrpn
														Gcat	Pi4k2a
														Tcf7l2	Cyb5r3
														B630019K06Rik	Tiparp
														Ak3	Ipo5
														Isl2	Slc29a2
														Stat1	Gm5431
														Atp6ap1l	Sigmar1
														Srd5a1	Card19
														Pknox2	Mfhas1
														Rnaseh2c	Rbfox2
														Atp8a1	Derl1
														Hhat	Emp3
														Crip2	Limk2
														Fam178b	Hnrnpc
														Necab3	Trnt1
														6030419C18Rik	Mical1
														Mt1	Stmn3
														Tspan15	Arl2bp
														Sdc4	Chmp3
														Selenop	Susd6
														Atm	Hnrnpab
														BC052040	3632451O06Rik
														Serpine2	Grb2
														Eci1	Fam129b
														Rassf4	Spop
														Vopp1	Riok3
														Trpt1	Ran
														Egr2	Wrnip1
														Id2	Saraf
														Plgrkt	Uqcr10
														Slc17a6	Hars
														Cldn19	Malat1
														Rapsn	Hspb8
														Hmgcs2	Lmo4
														Rps6ka5	Faf2
														Secisbp2l	Map2
														Lgals3bp	Ube2g1
														Ifitm2	Ube2v1
														B9d1	Stx7
														Zbtb20	Ahnak2
														Crebl2	Stom
														Sesn1	Capzb
														Pik3ip1	Tmed9
														Cenpm	Pfkfb4
														Tedc2	Ube2d2a
														Ccdc85c	Dynlrb1
														Adam11	Msl1
														Dsel	Eif5
														Spock3	Deptor
														Rai2	Dopey2
														Dok4	Arf1
														Rhot1	Pgam1
														Mmp15	Eprs
														Bcl2	Epb41l3
														Frmpd1	Pfkfb3
														Ugp2	Arl4c
														Arhgef10	Adam10
														Gatm	Txnrd1
														Nxt2	Ptpn1
														Dclk1	Agfg1
														Tmem176a	Cox8a
														Zfp101	Rpl21
														Tle4	Il6st
														Gstk1	Mllt11
														Polr3g	Gan
														Frrs1l	Dnajc7
														Ndrg1	Ap1s1
														Sord	Cnn3
														Mxi1	Ankrd13a
														Pcolce2	Atf4
														Fam81a	Fam60a
														Timp2	Akirin1
														Fxyd6	Rab2a
														Cdkn2aipnl	Add2
														Cav2	Cic
														Nectin4	Gpsm1
														Fgf9	Chmp4b
														Mpdz	Tspan7
														Slc27a1	Gm16286
														Plekhb1	Ndst1
														Hhatl	Ubn1
														Aifm3	Epb41l4a
														Mospd3	Akap1
														Pnpla3	Atp6ap2
														Bphl	Mrfap1
														Psen2	Pdcd2
														Kifc2	2810403A07Rik
														Qk	Nudt9
														Cyp2j9	Eif5b
														Ppp1r16b	Pfn1
														Adamtsl3	BC037034
														Capg	Sptbn2
														Osbpl3	Adam23
														Kcnc3	Prss12
														Ccdc28b	Slitrk5
														Adam10	Rpl13
														Prx	Cenpb
														Mal	Txndc17
														Nudt22	Zfand3
														Gm42372	Mcur1
														Spred1	2010111I01Rik
														Lgr4	Pqlc1
														Tubgcp4	Shc2
														Akr1b10	Mapkbp1
														Extl2	Arf6
														Tmtc1	Ugdh
														Ap4s1	Cyb5a
														Ogfrl1	Adamts15
														Sema3b	Dazap2
														Atxn7l1	Ndufa10
														Yipf2	Rcc1
														Hbq1b	Ddah1
														Prelid3a	Timm8b
														Rnf19a	Rhou
														Gltp	Abcd3
														Haus1	Idh1
														Hps5	Vmp1
														Prkca	Rhob
														Ppp3ca	1110038B12Rik
														Ralyl	Cry2
														Spock1	D8Ertd738e
														Tpgs2	Snhg5
														Cthrc1	Hras
														Bcat1	Gusb
														Ifngr1	Psmb6
														Hsd17b12	Adpgk
														Egln1	Nudt4
														Nr1d2	Parp6
														Dock5	Gpd2
														Asrgl1	Sdhb
														Tusc3	Boll
														Tceal3	Ptgds
														Acaa2	Atp1a2
														Acvr2a	Gm12116
														Hsbp1l1	Bbs2
														Fubp3	Zfp40
														Palmd	Smc3
														A130010J15Rik	Tle2
														Sfxn5	Gon7
														Pim2	Zfp560
														Itgb3bp	Cdan1
														Tmem14a	Opcml
														Fgfr1	Depdc5
														Actr3b	Casp6
														Furin	Wsb1
														Sparc	Mat2a
														Stbd1	Unc13d
														Klhl3	Cpsf7
														Kcnu1	Pde7a
														Tiparp	Slc12a3
														Pex13	Als2
														Slc9a9	Dst
														Smim11	Zcchc7
														Aaed1	Jade3
														Lrrc49	Csrnp1
														Rab3d	Dlx6
														Tspan6	Limd1
														B230217C12Rik	Sh3pxd2b
														Fbxo16	Eif4e
														Pten	Ivns1abp
														Tmem9b	Slc38a2
														Chga	Ppp4r4
														Ptprs	Neat1
														Mettl8	B3galnt2
														Pigz	Plagl1
														Ar	Ythdc1
														Nlgn3	Dab2
														Satb1	Ddx39b
														Rhob	Nsfl1c
														Mthfsl	Tma16
														Tefm	Wbscr17
														Itm2b	Larp4b
														Zbtb11	Sox9
														Siae	Rhov
														Cflar	Clk1
														Pck2	Jmjd1c
														Elmod3	Myt1l
														Lamtor4	Clec2h
														Fra10ac1	Prrt2
														Tmem131	Tmem130
														Cd47	Snu13
														Tm9sf2	Sept11
														Pqlc1	Cyp4x1
														Txndc12	Ppp4r1l-ps
														Ppm1k	Ccnl2
														Nudcd2	Eml2
														Gm2a	Ube2q2
														Snapc5	Golga7
														Rgs7bp	Fam63a
														Arhgap15	Rora
														Wdr60	Lmbr1l
														P2rx4	Gas5
														Cst6	Ppm1j
														Golph3	Kpnb1
														Ubash3b	Rbfa
														Lysmd2	Tnfaip1
														Tsc22d3	Mrpl3
														Limch1	Scai
														Pttg1	Azin2
														Fut8	Wtap
														Art3	Acp6
														Nrsn1	Bnip2
														Six4	P4ha3
														1110012L19Rik	1700030C10Rik
														Megf9	Slc25a43
														Zcwpw1	Coil
														Mcu	Prdm11
														Nr3c1	Cabp1
														Gpd2	Parp4
														Arhgef4	Sept8
														Fry	Mrgbp
														Phf24	Stard8
														Tmf1	Efna1
														Hsd17b10	Utp6
														Slc50a1	Gdap2
														Alkbh5	Txlng
														Cacnb4	Map4k2
														Tmem205	Paxip1
														Sephs2	Scn1b
														Fam126b	Socs3
														Aamdc	Kin
														Cdk2ap2	AI846148
														Nf1	Gm43003
														Snrnp25	Mdm2
														Sgk1	Polk
														Lgmn	Mpp3
														Sgce	Gpm6b
														Bmpr1a	Dclk1
														Acsl3	Wtip
														Ubl3	Mcmdc2
														Nrbp2	Actn4
														Hecw1	Hoxc8
														Prune2	Myh9
														Rnf157	Prr11
														Rmdn1	Chd1
														Hsdl1	Micall1
														Brcc3	Inpp5b
														1500011K16Rik	Magi3
														Kcnk1	Plxna1
														Mid1ip1	Cops3
														Tmem184c	Nsd2
														Tmem218	Car2
														Mrpl3	Mpz
														Tmem128	Yeats4
														Galnt13	Smarcal1
														Kcnip3	Nrbf2
														Magi3	Aldh16a1
														Ptprf	Adprm
														Alg14	Rbm17
														Hadh	Itga3
														Gpm6b	Zfp292
														Kcnh7	Plekho1
														Foxo3	Fndc3a
														Hdac11	Slc22a23
														Tctex1d2	Stab1
														Nkiras1	Metap1
														Snx16	Msrb2
														Sat2	Ptcra
														Map7d2	C2cd2l
														Tubg2	Stam
														Nmt2	Slc11a2
														Smim10l1	Rtca
														Cox17	Gm38947
														Atp1a1	Cdc40
														Usp33	Znhit3
														Stx18	D130043K22Rik
														Luzp2	Lin7a
														Kcna1	Gmeb1
														Mis12	Sh3pxd2a
														Zscan29	Sertad2
														Dnajc19	Pim1
														Plxna2	Plp1
														Tmem59l	Pld5
														Pou4f1	mt-Atp6
														Brms1l	Nefm
														Tacc1	Atp1a1
														Tmem56	mt-Nd1
														Gmpr	Gm12088
														Lin7a	Pbx1
														9130023H24Rik	Adat1
														Hoxa10	Capn5
														Taf7	Nol12
														Mtmr2	Dnajc12
														Ss18l2	Cacybp
														Inpp4a	Ict1os
														Gtf2h2	Cep63
														Zfp426	Sema4f
														Evi5	Gm2155
														Agl	Prex2
														Khk	Hspa12b
														Fam204a	Rcsd1
														Nfib	Shc1
														Ralgapa1	Fmnl2
														Zscan26	Rbms1
														Igip	Car10
														Zdhhc6	Atf2
														Rab4a	Ldlr
														mt-Nd2	Rap2b
														Gid4	Atf7
														Psmg2	Gm28578
														Rimkla	Etfdh
														Cebpzos	Smg1
														Ndufc2	P3h3
														Zfand6	Srrt
														Nbea	Ampd2
														Mier1	Gfod2
														Stk38l	Nckipsd
														Bnip3	Chpf2
														Gnao1	Ccdc6
														Cntn1	Arhgef25
														Dnajc21	Gria1
														Slitrk3	Glyr1
														Tspyl4	Zer1
														Ndufaf7	Dnajb5
														Acot13	Rab23
														Tex2	Mllt6
														Coa5	Hip1r
														Chn1	Dcaf13
														Ado	Mier2
														Tmem237	Gm21833
														Slc38a2	Phtf2
														Sos1	Rps6kb2
														Nsd3	Boc
														Emc4	Klhdc3
														AI593442	Hsd3b2
														3110043O21Rik	Lin54
														Nipal3	Gm10827
														Ralgapa2	Adtrp
														Cdpf1	Olfr73
														Haus3	Abhd16a
														Arl14ep	Tomm34
														Scarb2	Agbl3
														Susd2	Gm13056
														Sfxn4	Timp3
														Aig1	A730020E08Rik
														Pnpla8	Gm44685
														Dyrk1a	Gnpnat1
														Dcun1d4	Mfap3l
														Fam103a1	Nme1
														Adam23	Tspan17
														Tspyl1	Adra1a
														Ppp1r1c	Zwint
														Pole3	Rpl5
														Urod	Pcsk1n
														Utrn	Acly
														Snx3	Kif23
														Bccip	Plec
														Acyp2	Nedd8
														Calm1	Ywhab
														Ache	Vash2
														Nefl	Cox4i1
														mt-Nd4	Serinc1
														Nap1l5	Map1lc3a
														Inpp5f	Cox5b
														Fbxo31	Cnih1
														Ccdc32	Ociad1
														Trappc2	Grik1
														Fundc1	Prelid1
														Lamtor3	Tbca
														Tagap1	Cox7c
														S100b	Rpl12
														Yipf1	Leprotl1
														Zc2hc1a	Actr1b
														Mrfap1	Selenot
														Fez1	Snap91
														Mrps12	Tgif1
														Med6	Mapk8ip2
														Grsf1	Hnrnpk
														Fam173a	Rnf11
														Ppm1h	Sptan1
														Emb	Ddb1
														Lamtor5	Pop5
														Actr6	Kif1a
														Slc35a5	A130010J15Rik
														Akr1e1	Nrk
														Cdr2l	Tmod3
														Dync1li1	Oxsm
														Scrn3	Pabpc1
														Klhl9	Reep5
														Aplp2	Eif5a
														Tagln3	Rps3a1
														Yif1b	Lrrc20
														Snap25	Hspa5
														Acer3	Pebp1
														Selenos	Gm10053
														Acss2	Grb10
														Stt3a	Rab15
														Nek7	Rps3
														Mindy3	Bscl2
														Lims1	Pcyt2
														BC030336	Atp6v0c
														C1d	Sept5
														Skp1a	Ube2j2
														Lmbrd1	Sbds
														Ttll7	Smim14
														St13	Ahnak
														Slc31a1	Slc24a2
														Rapgef4	Ttc19
														Gpr45	Ms4a6c
														Selenom	Arhgef2
														Ncoa7	Kif3c
														Lhfpl4	Selenow
														Txnl4b	Myadm
														Rfk	Mtss1
														Pcbp3	Cep170b
														Sh3glb2	Pkp4
														Idnk	Wsb2
														mt-Co1	Mapk3
														Tmem175	Med28
														Mat2b	Inpp5f
														Ndufa7	Cd34
														Gclm	Adgrd1
														Ndufb3	Rpl7
														Nacc2	Fgfr1op2
														0610009B22Rik	Rpl15
														Mib1	Acat2
														Sdhaf4	Pank3
														Acyp1	Sap30l
														mt-Nd1	Fdps
														Nudt3	Fbxo30
														Crbn	Epdr1
														Bbip1	1110004F10Rik
														Ndufaf2	Usp13
														Pcnp	Rap1gap2
														Usp8	Klhdc2
														Rab3a	Txnl1
														Frg1	Psma7
														Fam45a	Atp6v1g1
														Sec62	Cmpk1
														Strn	Sorbs2
														Vta1	Psmd2
														Bmpr2	Hr
														Eif5a2	Chn1
														Adh5	Cgref1
														Aurkaip1	Cyb561
														Kif5b	Tmx2
														Ndufaf3	Gm3364
														Uqcrb	Atg12
														Ndufa13	Psmd8
														Dctn3	Nipsnap3b
														Arl8b	Runx1t1
														Tmem59	Fads3
														Impa1	Hypk
														Rnf13	Gabarapl2
														Hsdl2	Ube2i
														Epb41l3	Aplp1
														Ndufb11	Arl1
														Fkbp3	Man1c1
														Ndufs6	Slc25a22
														Arfgef3	Galnt2
														Lamtor2	BC031181
														Sub1	Slc35a2
														Vps41	Serinc2
														Ndufb10	Rit1
														Ndufb6	Slc16a1
														Gpx4	Cox17
														Mrpl46	Tmem106b
														Trappc2l	Flnc
														Uqcrh	Eif1ax
														Anapc11	Twf2
														Mrpl4	Edf1
														Spin1	Dars
														Chd6	Tmem14c
														Cript	Cacna2d2
														Bcap31	2610001J05Rik
														Mrpl41	Lamb3
														Vps35	Rpl22
														Tmbim4	Anapc7
														Ndufa8	Wdr18
														Ywhaz	Nkain3
														Bnip3l	Marcks
														Alg11	Tbp
														Ndufb8	Ano3
														Hspa4l	Nrip3
														Eea1	Trpc3
														Ndufv2	Camk2a
														Ndufs8	Fndc5
														Pgrmc1	Med23
														Hectd4	Prkca
														Slc25a4	Papolg
														Ccnc	Rnf112
														Glg1	Gm7609
														Gstm5	Podxl
														Sdf4	Ttf1
														Atp6v1g1	Nwd2
														Scoc	Dpp10
														Atp6v1c1	C2cd5
														Mat1a	Zfp950
														Npy4r	Gpd1l
														Gucy1b1	Fryl
														Gm33543	Pde1c
														Lrrc31	Dgkg
														Mroh3	6030443J06Rik
														Oas1a	Hook2
														Pdzd3	Pde11a
														Tspan1	Noa1
														Hsd17b1	Fscn1
														Tigd4	Rasl10b
														Stk32b	Zmat4
														Lpar4	Gm21917
														Ccl5	Rasgrp1
														Icosl	Gm5464
														Ctss	Rab31
														AW551984	Cckar
														Ptprh	Plekho2
														Ptafr	Mt2
														Themis2	Mt1
														Col6a4	Fam150b
														Cdx1	Fam210b
														Slfn2	Ppp1r15a
														Ankrd2	Rsad2
														Slco1c1	Cdk6
														Fcer1g	Smox
														Mfap2	Sipa1l2
														Zfp296	Gm26774
														Gm4952	Gm42669
														5430427O19Rik	Pcmtd1
														Il1b	Vegfa
														Krt24	Mrps18c
														Rho	Gm4117
														Myo1g	Gm15675
														Zfp819	D10Wsu102e
														Stfa2l1	Prex1
														Il24	Sparc
														Plppr1	Exosc2
														Hepacam2	Rab33b
														Ptpro	Gm26682
														F13a1	Tc2n
														Pax5	Gm12762
														Ccr7	Itch
														Gstt3	Pycr2
														Lce1f	BC051077
														Myoz2	Ccdc62
														Tnc	Syt7
														Ptprc	Tmem233
														Nr5a2	Dgkz
														Lce1e	Parm1
														Cybb	Tusc5
														Cd86	Prkcd
														Tmco5b	Magi1
														Serpina10	Kif5b
														Zfp57	Cd59a
														Des	Tshz2
														Fam160a1	Dkk3
														Slc5a11	Ncald
														Sec1	Mal2
														Lat2	Phf24
														Tgm2	Prkar2b
														Galr1	Kcnt1
														Slc22a22	Shisa4
														Chrna6	Plxnc1
														Ifi202b	Snn
														Cacng3	Cd82
														Sprr2i	Nedd4l
														AC164099.2	Plcxd3
														Hao1	Atg16l1
														Qrfpr	Il17ra
														Il10	Adam11
														Gm5152	Igf1r
														1700014D04Rik	Limk1
														Cyp26a1	Klhl5
														4933402N22Rik	Tln2
														Galnt6	Gnaq
														1700019N19Rik	Ctxn3
														Il19	Eml1
														Spns3	1700019D03Rik
														Gm10354	Mrgprd
														Grp	Arhgdig
														Gfra3	Cd55
														Reg3b	Osbpl3
														Casp8	Kcnb2
														Gm9758	Adam28
														Slco1a4	Mtm1
														Klhl6	Entpd3
														Alox5	Cdh1
														Gm17019	Atg9a
														Fsip2	Arhgap39
														Sall4	Etv1
														Cyp24a1	Actn1
														Sox7	Slc35e4
														Tgm5	Nmb
														Card11	Rgs7bp
														Rin1	9530059O14Rik
														Slc10a6	Uaca
														Zpld1	Cacnb4
														Cpb2	Kbtbd11
														Ceacam18	Hyal3
														Gm21149	Phactr1
														Serpinb3d	Mfsd11
														Ttc39d	Rasa4
														Traf4	Lrrc14b
														Clec12b	Kcnab1
														Lilr4b	Pdgfrl
														Adgrf5	Rnasel
														Egfr	Lpar3
														Mcm3	Ptrf
														H2-DMb2	Mei4
														Wfdc17	Tmem255a
														Psma8	Tcirg1
														Lrat	Csn3
														Il2rg	mt-Nd2
														Pcdha11	Fam126b
														Mrc1	Bdnf
														Dmc1	Procr
														Cyp4b1	Hbb-bt
														Slc39a2	Kcnh7
														Bpifc	Ndrg2
														Nxpe2	Cyp1b1
														Shisa7	Htr3a
														Sprr1a	Car3
														Celf6	Pde1a
														Lmo7	Kcnc3
														Lsp1	Lbh
														Adgrv1	Ogfrl1
														Sla	Ncam1
														Igfn1	Lrrc49
														Clec9a	Lgi3
														Chrna3	Cbln2
														Arhgef39	Hapln1
														Gna14	Dusp26
														Anxa8	Sema7a
														Cd244	Kank4
														Laptm5	Phactr2
														Tprg	Txn1
														Uox	Ybx1
														Cracr2b	Gng2
														Gpc3	Sema5a
														Cdkn2a	Tceal9
														Vmn1r210	Meg3
														Trp53i11	Snhg11
														2810459M11Rik	Serpine1
														Hmx1	Zfp367
														Avpr1a	Lrrn1
														Anxa10	Selenof
														Cdk1	Arl16
														Rnase4	Ext2
														Wdr63	Six4
														Mgam	Nfia
														Kbtbd12	Luzp1
														Colec10	Gabrg1
														Frem1	mt-Co3
														Mks1	Ly6a
														Chrm3	Laptm4b
														Fyb2	Onecut2
														Ulk4	Npy1r
														Olfr373	Ifit1
														Ggta1	Serpina3n
														Atrip	Arxes2
														Capsl	Sectm1b
														Nmbr	Rgmb
														Xylt1	Exoc6b
														Cd44	Ets2
														Nrap	Igtp
														Timp1	Trpa1
														Gpc4	Oasl2
														Pros1	Lgals3bp
														Slfn9	Timp1
														Gpr151	Arid5a
														Upp1	Angptl2
														Rab11fip1	Ifit2
														Cxadr	Serping1
														Tmem88b	Ly86
														Fgf3	Iigp1
														Pcdhb15	Ctcflos
														A630023A22Rik	Galnt9
														Rorc	Tmem63c
														Pik3cg	Adamts1
														Pla2g2d	Id2
														Shb	Junb
														Kctd12	Socs1
														Mcoln2	Nfkbia
														Acvr1c	Slc10a6
														Cartpt	Bhlhe40
														St6galnac5	Tmem100
														Car1	Cebpd
														Zfp750	A2m
														Epha3	Map2k2
														Mex3a	Arpc2
														Rasef	Ank3
														Wfdc3	Amer2
														Nxph3	Ndufa8
														Klhl41	Pdlim1
														Trpv1	Hk2
														Cd53	Pcp4
														Elk3	Calb1
														Bco1	Prlr
														Ephb2	Ngfr
														Cchcr1	Prkcb
														Adam8	Sytl2
														Trim15	Anxa5
														S100a11	Serpinb6a
														Il13ra1	Rgcc
														Batf3	Pcdh10
														Foxm1	Grxcr2
														Hcn4	Cndp2
														Gm7694	Ifitm10
														Gm7361	Fam19a5
														Tnip2	Ltbp1
														Gabra5	Lamtor5
														Il31ra	Gatad2a
														Nfil3	H2-K1
														Adamts1	Qrfpr
														Ppp2r1b	Avpi1
														Sdc1	Ctsl
														Fam83c	Trpv1
														Vgf	Elac2
														Fyb	Rxfp1
														Gcfc2	Ramp3
														Tnfaip3	Cartpt
														Pthlh	Gpr83
														Eps8	Pmp22
														Cd7	Jag1
														Casc1	Cdhr1
														Fam46a	Mef2c
														Plcd3	Hpca
														Tox	Tbc1d19
														Hhipl2	Hs6st2
														Zfp772	Slc6a7
														Unc5d	Cyb5r1
														Fst	S100a4
														Stac	Unc80
														Pde1a	Calcb
														Gpr171	Igsf21
														2210017I01Rik	Pfdn4
														Adcyap1	Scn4b
														Fgd6	Nr3c1
														Tubb6	Gm42730
														Lgals3	Plcd4
														S100a3	Fmod
														Flrt3	Prc1
														Ccdc15	Dlgap5
														Car3	Olfr56
														Tmem158	Shisa5
														Xdh	Hspa1b
														Adgrd1	Magee1
														Cenpi	Syngr3
														Zfp28	Klhl21
														Man1a	Apod
														Pard6b	Atpaf2
														Cacna2d4	Rgs4
														Ajap1	Slc20a1
														Procr	Cmas
														Camk4	Mal
														Lbh	Kcnk12
														A930003A15Rik	Hid1
														B3gat2	Slc17a6
														Gpr139	Palm3
														Inhbb	Etv5
														Nectin1	Hey1
														Angptl2	Col1a2
														Atf3	Ddx58
														Shpk	Racgap1
														Tuba1c	Csf2rb2
														Gfra1	Ifit3
														Steap1	Raly
														Pde4b	Nxpe4
														Ticam1	Psmc5
														Enc1	Aqp1
														Prc1	Timp2
														Ina	Tubb4a
														Man2a1	Nefl
														Star	Cntn2
														Fads3	Cntn1
														Ncam1	Stard10
														Sox11	Trappc3l
														Cdh13	Col3a1
														Plcl2	Tinagl1
														Lrrc2	Shtn1
														Ints5	Akap9
														Sema6a	Fubp3
														Gadd45a	Fam3c
														Nxpe4	Gm525
														Spon1	Prdx3
														Tifa
														Fam210b
														Mustn1
														Acvr1
														Adarb1
														Sv2a
														Fndc4
														Speer4b
														Slc37a1
														Zfp41
														Specc1
														Nxn
														Rhoc
														Itga7
														Dusp26
														Zfp729b
														Nudt17
														Anks1b
														Rhoq
														Csf1
														Cited2
														Dok5
														Pmaip1
														Mmp16
														Lama3
														Pcdh15
														Camk1
														Kif22
														Stmn4
														Sdr42e1
														Arid5a
														Mrgbp
														Htr1f
														Tubb2b
														Lins1
														Rpl5
														Plek2
														Hcn3
														Tcf4
														Arhgef15
														Flrt2
														Gap43
														Tet3
														Tm4sf1
														Slc1a4
														Acad12
														Cish
														Cfi
														Cacng5
														Tmtc4
														Gabrb1
														Hmgcll1
														Mtus2
														Sprtn
														Steap3
														Rcan1
														Zfhx4
														Sez6l
														Hsd17b7
														Mvp
														Cacna2d1
														Smim3
														Fam111a
														Alg13
														Gabrg1
														Slc4a8
														Prss12
														Cryba2
														Rgs20
														Noct
														Ercc8
														Dtnbp1
														Plppr4
														Fam184b
														Abca1
														Mc4r
														Cd63
														Nlgn1
														Enho
														Cyb561
														Pou2f1
														Nol9
														Sema4f
														Fam214b
														Ndrg2
														Myt1
														Srbd1
														Rasgrf2
														Plekho1
														Foxk1
														Ehd1
														Epb41l4a
														Wls
														Cbln2
														St6galnac4
														Cttnbp2
														Rnf213
														Ext2
														Srpx2
														Smad1
														Crem
														Plxnc1
														Trib1
														Gnpda2
														Adgrl2
														Etv6
														Bend5
														Plin2
														Rnh1
														Tceal9
														Nell2
														Il4ra
														Cdh8
														Coil
														Bhlhe41
														Clmn
														Sdc3
														Stk40
														Apba2
														Zbtb6
														Unc5c
														Scpep1
														Msh6
														Rnf122
														Marcks
														Pin4
														Plat
														Clp1
														Ano1
														Pvr
														Rab31
														Kctd11
														Lss
														1700025G04Rik
														Adam15
														Dhx16
														D7Ertd443e
														Pdia5
														Sdk2
														Tenm4
														Hn1
														Sbno2
														P2ry14
														AI846148
														Dnttip1
														Slc29a2
														Srrm4
														Dnmt1
														Ankrd13b
														Rrp12
														Slc2a1
														Arnt2
														Bbs9
														Smarcad1
														Ipo5
														Rora
														D430019H16Rik
														Phlda3
														Cnnm2
														Polr3h
														Klf6
														Dennd1a
														Glipr2
														Galnt9
														Mapk6
														Amer2
														Rps6ka1
														Ugdh
														Plcd1
														Gprin2
														Ptpn1
														Phlda1
														Fhod3
														Neurl1a
														Grb2
														Lrp8
														Btbd8
														Madd
														Rgs17
														Qpct
														Txnrd3
														Palm3
														Tpm4
														Thsd7a
														Rspo2
														Dennd6b
														Phactr2
														Bdnf
														Riok3
														Dhx32
														Tnfsf12
														Arhgap42
														Nsg1
														Pth1r
														Mthfd1l
														Fastkd5
														Tubb2a
														Pkp4
														Osbpl5
														Hist1h1c
														Dclk3
														Pkib
														Rgs19
														Pip5k1b
														Dlg5
														Slc4a3
														Cttn
														Mdga1
														Lgals1
														Zfp688
														Zfp52
														Atg2a
														Wrnip1
														Pitrm1
														Zeb1
														Ppfia2
														Noc4l
														Plekhh1
														Rpgr
														Map7d1
														Med22
														Aspscr1
														Tcf19
														Lyst
														Dtnb
														Parp3
														Bcar1
														Aen
														Pop5
														Uggt1
														Dgat1
														Chfr
														Esyt1
														Crmp1
														Hivep3
														Setmar
														Map4k5
														Ap3m2
														Nrip1
														Tnik
														Recql5
														Neo1
														Zfp367
														Csdc2
														Prkg2
														Syt4
														Cnst
														Zfp9
														Sys1
														Ppp2r5b
														Akr1b8
														Dffa
														2310022A10Rik
														Phykpl
														Clstn2
														Ahcy
														Adgrg1
														Pla2g12a
														Grb10
														Nptxr
														Snx10
														Myadm
														Usp36
														Mcam
														Map3k20
														Auh
														Fam53c
														Apool
														Stmn2
														Pbx2
														Rnf19b
														Rab24
														Wbp1l
														Plod3
														Ckap4
														Ppp2r3a
														Jak2
														Pde7a
														Maz
														Sap30l
														Ddx21
														S100a10
														Itgb1
														Tmem164
														Iqcc
														Csnk1e
														Nav2
														Man1c1
														Rasl10b
														Hs2st1
														Syt1
														Mroh1
														Slc2a3
														Acly
														Uhmk1
														Slc22a23
														Rrp1b
														Plcxd2
														Uap1
														Crot
														Med20
														Cela1
														Hif1a
														Cgref1
														Tnfaip1
														Zpr1
														Azin2
														Uck2
														Atp1a3
														Slc6a15
														Tln1
														Rab11fip5
														Clvs2
														Anp32b
														Crat
														Slc39a6
														Dysf
														Mfhas1
														Ano6
														Odc1
														Tollip
														Myt1l
														Ptprr
														Rundc3a
														Macrod2
														Gan
														Lpp
														Bcam
														Phip
														Mtmr3
														Actl6a
														Sncb
														Slc38a1
														Nup93
														Zdhhc3
														Slc23a2
														Pfn1
														Cacfd1
														Akirin1
														Esd
														Maged1
														Epb41l4b
														Ell2
														Bean1
														Srxn1
														Gramd1a
														Gabarapl1
														Sh3glb1
														Fgf11
														Kcnma1
														3632451O06Rik
														Bbx
														Pdp2
														Pld3
														Arhgdig
														Tsc22d1
														Stk11ip
														Heatr5b
														Rtn4
														Ank3
														Rgmb
														Clstn3
														Cdc42se2
														Znrf1
														Armc6
														Smarcd1
														Mapk14
														Prr13
														Stox2
														Abhd17b
														Acaca
														Esf1
														Abracl
														Tspan17
														M6pr
														Gpat4
														Ap3b2
														Cdc42ep2
														Nipsnap3b
														Azin1
														Rab15
														Blcap
														Rela
														Tkt
														Dgkz
														Schip1
														Ccdc82
														Etl4
														Cd200
														Add2
														Tarbp2
														Rapgef1
														Il10rb
														Gars
														Tbl1xr1
														Hid1
														Herpud2
														Mtss1
														Ano10
														Cndp2
														Taf1
														Prkar2a
														Cramp1l
														Ikbkb
														Ankrd50
														Atxn7l3
														Tmod3
														Ap1s1
														Chmp1b
														Gga3
														Nacad
														Amph
														H13
														Samd12
														Ankrd45
														Cltb
														Clic1
														Kif21a
														Eno1
														Smad2
														Nudt9
														Ssh1
														L1cam
														Gpr153
														Tspan7
														B4galt5
														Ric8a
														Kcnq2
														Shc2
														Tmem206
														Exoc6b
														Trim24
														Usp40
														Anxa2
														Surf4
														Ampd3
														Cluh
														Erc2
														Ddx17
														Cnbp
														Zfp664
														Tmem2
														Actr1b
														Got2
														Igsf9b
														Supt5
														Oaz2
														Jun
														Csrp1
														Agtpbp1
														Smarca4
														Bdh1
														Ptdss1
														Limk2
														Ctnna2
														Sfxn3
														Stx1b
														Elavl3
														Ppa1
														Syn1
														Ppp4r1
														Herc4
														Atp6v0b
														Smyd5
														Ebp
														Ndufaf5
														Parp8
														Tbc1d4
														Nav1
														Plekhb2
														Eef1b2
														Tcaf1
														Rala
														Tnpo3
														Eef2
														Cep120
														Aprt
														Mrs2
														Trappc5
														Gnal
														Nceh1
														1700123O20Rik
														Ctsd
														Slc25a39
														Klf7
														Susd6
														Wars
														Tuba1a
														Glo1
														Rab3c
														Wdfy1
														Clip1
														Tubb5
														Pcyt2
														Alcam
														Rnf34
														Erc1
														Trim3
														Slc7a14
														Zcchc18
														Cpne3
														Nsd2
														Tro
														Otud4
														Rmnd1
														Ntrk3
														Stx7
														Rapgef6
														Dph3
														Clcn6
														Wdr1
														Zmiz1
														Cask
														Glyr1
														Chd4
														Ttc19
														Rbfox2
														6430548M08Rik
														Ldlr
														Slc27a4
														Rap1gds1
														Atp6v0a1
														Xpo6
														Cds2
														Arpc5
														Ube4b
														Pi4k2a
														Dbnl
														Arl8a
														Tmod2
														Jak1
														Mocs2
														Pbrm1
														Zfp451
														Eif2b5
														Lztr1
														Rtn2
														Jakmip2
														Gfpt1
														Tbc1d9b
														Yars
														Taldo1
														Meaf6
														Cntn2
														Fbxl2
														Fto
														D17Wsu92e
														Cers5
														Eif6
														Eif3a
														Tpi1
														Faap20
														Stat3
														Psmd2
														Snap91
														Rpain
														Nek1
														Tubb3
														Zmat3
														Cdk16
														Vps45
														Tmem179
														Usp5
														Ddx39
														Ggt7
														Gosr2
														Ccdc92
														Aldh9a1
														Apba1
														Zfand5
														Pdcl3
														Ube2m
														Oat
														Ankrd12
														Bcat2
														Gdpd1
														Gls
														Sez6l2
														Ciapin1
														Atp6ap1
														G6pdx
														Spryd3
														Cyfip2
														Ssbp3
														Kifap3
														Nus1
														Psmd13
														Mecp2
														Prdx3
														Elavl2
														Cers4
														D5Ertd579e
														Mllt11
														Fbxw11
														Snw1
														Ap3d1
														Copg1
														Anxa6
														Rangap1
														Ddx39b
														Vmp1
														Syp
														Nrip3
														Tuba1b
														Atp6v1g2
														Elp5
														Dpysl3
														Tmem151a
														Ktn1
														Mob4
														Mapk8ip3
														Tmsb4x
														Hsp90aa1
														Rtn1
														Cct3
														Swi5
														Eef1a1
														Mpnd
														Eif1a
														Sdcbp
														Txn1
														Rpl15
														Hars
														Onecut2
														Arl6ip5
														Eif4g2
														Dnajc5
														Arpc4
														Ap2m1
														Bzw1
														Kars
														Trappc4
														Atp6ap2
														Tubb4a
														Ctsb
														Cops5
														App
														Psmd1
														Psmc4
														Napa
														Bud31
														Lynx1
														Akap6
														Uba1

## Sheet: Supplementary table 5
gene	cluster	1hpi	3hpi	8hpi	16hpi	24hpi
2310030G06Rik	1	0.173582	0.515301	0.531675	1.23489	1.12695
2810403D21Rik	1	0.387778	0.144779	0.666702	0.543593	1.09914
4930438A08Rik	1	-0.272807	-0.210018	0.498124	3.03418	2.50905
Adgre5	1	-0.381393	-0.0755684	0.0733857	1.44298	1.70173
Adh7	1	-0.783671	-0.30667	0.253939	0.974071	1.18416
Afap1l2	1	-0.575786	-0.369334	0.0870351	1.60332	1.41278
Arhgap31	1	0.143079	0.0223585	0.375967	1.18086	1.7758
Car6	1	0.232087	0.313158	0.332491	1.23921	1.40439
Ccdc9b	1	0.316365	0.518064	0.742066	1.10696	1.22726
Cd109	1	-0.0649529	-0.130748	0.529145	1.25746	1.61513
Cdkn2c	1	0.000574288	-0.197677	-0.203678	1.19841	1.46285				-
Chrdl1	1	-0.299805	-0.188911	-0.0956655	1.4138	1.46858
Cmtm3	1	-0.326499	-0.183514	-0.00145088	1.04073	0.949296
Cnn2	1	0.0592625	0.463518	0.194793	0.545126	1.57391
Ctso	1	-0.529898	0.303312	-0.077932	0.491018	1.06376
Dcn	1	-0.32165	-0.443438	0.676313	2.21271	2.32176
Dhrs9	1	-0.125872	0.226209	1.80613	2.91221	3.0679
Dleu2	1	0.0482477	0.369063	0.607826	1.26809	1.10388
Eda2r	1	-0.278394	-0.471531	0.273117	0.773373	1.22043
Emp3	1	0.000300114	-0.244225	-0.494532	0.943588	1.34617
Erbb3	1	0.0312262	-0.0937527	0.202089	0.764838	1.02462
Fes	1	0.836533	1.65597	1.64944	1.49935	1.90218
Gbp7	1	0.111079	0.144309	-0.0345368	0.649488	1.03359
Gldc	1	-0.183713	0.3143	-0.00143676	0.734998	1.43131
Gm19569	1	0.954366	0.784758	0.0857452	0.575808	1.05327
Gm42047	1	0.145372	-0.235911	-0.143942	0.482498	1.06729
Gm8877	1	0.352068	0.572062	0.725636	0.68672	1.15104
Heg1	1	-0.185721	-0.0885384	0.127173	1.39447	1.38395
Homer3	1	0.124667	0.411257	0.167577	0.742291	1.0338
Hspb1	1	-0.0852619	-0.0817114	0.13772	0.941538	1.4139
Ifi202b	1	-0.517613	0.254859	0.326466	0.582864	1.05382
Inafm2	1	0.186818	0.247388	0.324432	1.23674	1.05013
Inka2	1	0.0517783	0.311129	0.385477	0.910497	1.16739
Itga5	1	-0.24076	0.110164	0.896496	1.27472	1.35276
Itga6	1	0.787353	0.0996814	0.314767	1.18207	1.21324
Itgb5	1	0.610403	0.340906	0.859262	2.14029	1.99992
Kank2	1	-0.433233	-0.502817	-0.170664	0.62441	1.80916
Lcn2	1	0.279946	0.103153	0.279079	2.04737	1.95683
Lgals3	1	0.104275	-0.411995	0.318844	1.15906	1.24177
Lhfpl2	1	-0.0624839	0.0101696	0.424059	1.03403	1.05255
Liph	1	1.3785	1.00365	2.13481	3.15886	3.44226
Lrmda	1	0.658742	0.925515	0.704416	1.13097	1.48905
Mfge8	1	0.258418	0.0652691	0.175603	0.520301	1.34373
Mmp12	1	-0.46973	-0.465975	1.11197	1.17352	1.8835
Mmp19	1	-0.135293	0.334335	0.396309	0.964163	1.30501
Mreg	1	0.244917	-0.0268299	0.243154	0.946911	1.05103
Nes	1	0.27316	0.301427	0.785887	1.17826	1.79913
Nfkbie	1	0.353915	0.226293	0.661388	0.46629	1.14306
Nlrc5	1	-0.48477	-0.481371	0.14516	1.02171	1.80219
Nts	1	0.706461	0.756228	0.95936	2.7282	2.95144
Peg12	1	0.144785	-0.436469	-0.249223	1.38845	1.04701
Pgr15l	1	-0.0643165	0.402851	0.13807	1.15151	1.15824
Phlda3	1	0.0207857	0.0880696	0.117341	0.850426	1.664
Plaur	1	-0.0826372	0.418638	0.959454	1.85145	1.81652
Plekhg3	1	0.466102	0.196765	0.964183	0.62925	1.57146
Pmaip1	1	0.000675275	0.351872	0.345201	1.14724	1.43265
Ppic	1	0.273798	-0.189149	-0.0026824	0.39076	1.42424
Prr32	1	-0.366122	0.265197	0.730389	1.25169	1.42412
Rad54b	1	-0.289501	0.00362675	0.597645	1.70518	1.4567
Rdm1	1	0.85487	0.661378	0.61918	0.935914	1.23969
Rftn2	1	0.777391	0.840821	1.44087	1.6066	1.66171
Rhbdl3	1	-0.0401868	0.50051	0.393384	0.853964	1.02868
Rin1	1	-0.0606337	-0.12713	0.432629	1.1762	1.51979
Rnu1a1	1	0.436315	0.616548	1.04182	0.934238	1.50676
Sdc1	1	-0.115405	0.125117	-0.106667	0.0763227	1.08879
Soat2	1	0.389261	0.700971	0.463444	1.18612	1.10572
Syngr2	1	0.468837	0.473491	-0.309518	1.60663	1.61277
Syt12	1	-0.340734	0.456288	0.315227	1.11931	1.65202
Tap1	1	0.650146	0.138641	0.303031	0.706482	1.37007
Tecta	1	0.341233	0.184561	1.51824	1.92218	1.9849
Tgfa	1	-0.176307	-0.37442	-0.24154	0.569253	1.28636
Tgfbr2	1	0.848128	0.184718	0.412933	1.75907	1.98535
Tlr4	1	-0.340336	0.756329	1.17641	1.41763	1.5165
Tmie	1	1.02834	0.161433	0.054844	1.07617	1.57566
Top2a	1	0.0848357	0.168256	0.0831939	0.649305	1.37376
Traf3ip3	1	0.4297	0.495303	0.689431	0.948288	1.07891
Trim56	1	-0.180117	0.201445	0.0302855	0.496035	1.13094
Trim7	1	0.543538	0.60264	0.623945	0.750347	1.32299
Unc5d	1	0.066704	0.0872184	0.25867	1.25353	1.187
Vav3	1	-6.98884e-05	0.15058	0.360153	0.423485	1.15604
Vmn2r3	1	-0.0244887	0.187437	0.524786	1.17212	1.18174
Wls	1	0.0608858	-0.248509	-0.122114	1.00999	1.1971
Zbtb42	1	0.447359	-0.207677	0.239363	1.42022	1.6158
1700127F24Rik	2	0.752546	1.14841	1.45048	1.0214	1.46157
Adamts1	2	-0.125098	-0.291736	1.10593	0.426408	-0.101879
Apobr	2	-0.17446	0.192086	1.00734	0.751373	0.213257
Areg	2	0.193618	0.555017	1.27594	0.849943	0.386211
Arid5a	2	0.300953	0.484694	1.83202	1.74927	0.211978
Bbc3	2	0.0981041	0.0875439	1.03202	0.84675	0.42423
Bcl2l11	2	0.216269	-0.117562	1.10195	0.729781	-0.121769
Bhlhe40	2	0.18341	0.305491	1.22356	0.149138	-0.385512
Btg2	2	0.151092	-0.0641532	2.08366	1.44798	0.803138
Calcrl	2	0.171254	0.0344945	1.22392	0.410798	-0.267761
Cnksr3	2	0.443188	0.446547	1.11714	1.05485	0.00910025
Ddit3	2	0.12325	0.208774	1.06332	1.13492	0.0573765
Dusp1	2	-0.0196099	-0.0391306	1.63896	1.70243	0.463398
Dusp14	2	0.0633332	0.117683	0.855521	1.0984	0.145729
Egr1	2	0.879427	0.710327	2.22385	1.09436	0.620548
Elmsan1	2	-0.0199494	-0.0526111	1.23994	0.903639	-0.0430575
Filip1l	2	0.0706494	-0.288442	0.923996	1.12566	0.0794229
Fos	2	2.41063	2.69121	2.68945	1.70216	1.38906
Fosl2	2	0.369563	0.584818	1.47083	1.86142	0.437805
Gadd45a	2	0.339936	0.220143	1.04514	0.855948	-0.0792563
Gem	2	0.824328	0.551297	1.62058	1.78027	-0.52144
Gm42743	2	-0.279175	0.206458	1.0782	0.970632	0.0360274
Gm43581	2	0.348059	-0.597662	1.01491	0.584334	-0.164942
Gm5526	2	0.847858	0.588866	1.28592	0.962534	1.03765
Gpr160	2	0.484241	0.223646	1.03848	0.459105	0.088978
Hes1	2	0.609333	0.531771	1.5284	0.895925	0.505002
Hmox1	2	0.0868065	0.0972054	1.04629	0.925834	-0.246782
Ier2	2	0.285513	0.599606	1.39429	0.899893	0.196092
Ier3	2	0.255812	0.0370992	1.22239	0.654311	0.0735614
Jun	2	-0.440908	-0.177475	1.04998	0.799139	-0.043935
Lrrc17	2	0.142646	0.2514	1.21999	0.458926	-0.932166
Maff	2	0.281696	0.359931	1.15902	0.427834	-0.100728
Serpinb2	2	0.552173	0.189136	1.0951	0.638896	0.122996
Tex19.1	2	0.311769	0.760255	1.22741	1.50333	0.610474
Trim17	2	0.0420675	0.0456317	1.38637	1.09387	-0.0560034
Txnip	2	-0.173331	-0.606561	1.55884	1.48069	1.07107
3010003L21Rik	3	0.547516	0.43269	0.867643	1.33247	0.630807
A430035B10Rik	3	1.10389	0.539583	1.13758	1.31429	0.81654
AC238676.1	3	-0.0205766	-0.0810343	-0.0645527	1.02157	0.237505
Adgrv1	3	0.0189165	-0.191639	-0.284363	1.17691	0.550825
Adra1b	3	0.597383	0.26104	0.790847	1.60636	1.07793
Aloxe3	3	0.000483901	-0.178078	0.3504	1.34322	1.0466
Als2cl	3	0.267899	-0.0209851	0.473653	1.1047	0.602214
Ammecr1	3	0.203888	0.16886	0.311859	1.09266	0.286883
Apcdd1	3	-0.322133	0.00387601	0.153658	1.12117	0.20196
Arc	3	1.21508	1.43473	1.89202	2.34848	1.45903
Atf3	3	0.156043	0.238174	2.38142	3.2346	1.21339
Axin2	3	0.296133	0.454924	-0.374992	1.00303	0.213111
B3gnt5	3	0.821276	0.167206	0.178826	2.13038	0.989894
Baz1a	3	-0.0697749	0.140195	-0.415828	1.34355	0.320323
BB557941	3	0.229844	-0.181606	0.368877	1.03379	0.690363
Bend7	3	-0.736549	0.00392684	0.376374	1.63029	1.11332
Bmf	3	0.164964	-0.0993769	0.26957	1.04609	0.173469
Bpifc	3	0.893718	0.781351	1.94618	4.74567	4.0722
Bub1b	3	-0.0263745	0.196438	0.121799	1.07212	0.0596648
Ccnf	3	0.0107776	-0.0824133	-0.634525	1.17983	0.628642
Cdca7	3	0.28569	-0.0422751	-1.00182	1.25055	-0.0365444
Cebpa	3	0.137209	0.267039	0.0909563	1.30481	-0.14239
Cebpd	3	0.0673807	0.469532	-0.440091	1.2294	0.231687
Cers3	3	0.489178	0.258784	0.744107	1.08938	0.669511
Cfap43	3	-1.24339	-0.278786	0.179323	2.17327	0.992817
Cftr	3	0.226168	0.143294	0.858348	1.52252	-0.258766
Creb3l2	3	0.164768	-0.237098	-0.116519	1.00568	0.187998
Crlf1	3	0.777772	0.969009	0.99864	1.24394	0.974375
CT010467.1	3	1.08941	4.39887	1.80585	5.55729	1.25087
D16Ertd472e	3	0.275967	0.613832	0.681556	1.45988	0.0830345
D830050J10Rik	3	0.271381	0.503028	0.350101	1.11758	0.436295
Dok7	3	-0.358448	-0.28264	-0.288649	1.52754	0.00920367
Dsc2	3	-0.265358	-0.144019	-0.0808354	1.0086	0.297536
Dusp4	3	0.291715	0.591198	1.09008	1.94866	0.902774
Dusp5	3	0.454496	0.563135	0.66882	1.33652	0.714221
Ednrb	3	0.354247	0.177283	0.711099	1.88798	1.19218
Egfr	3	0.045899	0.136991	0.771845	1.44262	0.985957
Epha2	3	0.530204	0.788081	0.873102	1.60649	0.482974
Ephx2	3	0.0334279	0.249999	0.327332	1.2532	0.886558
Eps8	3	0.189724	-0.178701	0.0982139	1.32035	0.189362
Espl1	3	0.126406	-0.0635204	0.62699	1.42026	0.71985
Fam167a	3	-0.144786	0.163409	0.919676	1.63676	0.946361
Fbxo32	3	0.000307077	0.210189	-0.117018	1.13884	0.446267
Fgfbp3	3	0.225669	0.00360636	-0.220666	1.00085	0.350994
Fibin	3	0.0289608	0.0512098	0.437736	1.33393	0.419346
Fignl1	3	0.88029	0.475171	0.21176	1.02154	0.382455
Flnc	3	-0.599524	-0.247803	-0.0605476	1.0358	0.740149
Fosb	3	2.58556	2.51038	1.63446	2.35846	2.33092
Foxp2	3	0.438796	0.476416	0.437011	2.26707	0.810019
Fzd5	3	0.181102	0.0707939	0.632333	1.35708	-0.457181
Fzd6	3	0.118517	0.103508	-0.0223132	1.07224	-0.262024
Gjc2	3	-9.80964e-05	0.613757	0.92072	1.32835	0.761335
Gli3	3	0.505741	-0.249964	0.566741	1.15475	0.412426
Gm11714	3	0.295699	0.299087	-0.140063	1.3434	0.304706
Gm15564	3	1.13775	2.64793	0.971282	3.75401	-1.34844
Gm23935	3	1.7002	5.59743	2.84753	6.32322	1.86205
Gm24187	3	1.35907	3.66263	1.19024	5.60135	-0.213021
Gm24270	3	0.858469	3.76217	1.04558	5.21894	-0.575081
Gm25732	3	0.677401	0.811894	0.801902	2.87007	0.687685
Gm25911	3	0.263815	3.45957	1.00304	5.13469	-0.729076
Gm44168	3	-0.321921	0.404637	0.261963	1.42218	0.409743
Gm5914	3	0.428014	0.393911	0.69494	1.16359	0.705974
Gpat3	3	0.862965	-0.648606	1.53837	3.02129	1.71941
Grk1	3	1.07856	0.293392	0.414555	3.09942	1.79317
H2-M10.6	3	0.515178	0.518197	0.945625	1.64038	1.44964
Hist1h2bf	3	0.854294	0.390837	0.104951	1.22788	0.76813
Hist1h2bl	3	0.770786	0.870846	0.583586	1.48886	0.413842
Hist1h2bn	3	0.870899	0.983131	0.935343	1.35167	0.902329
Ier5	3	0.594632	0.653151	0.735409	1.64349	0.980476
Igdcc3	3	-0.507688	-0.536789	-1.35735	0.230849	-0.158043
Il6ra	3	-0.157865	-0.0471327	0.66381	1.86378	0.19537
Irf6	3	-0.377573	-0.22184	0.274614	1.01181	0.766812
Irgm2	3	0.855577	0.859409	0.963432	1.53614	1.3175
Junb	3	0.713754	0.709077	0.703398	1.37166	0.894069
Kank1	3	0.449827	0.30665	0.735244	1.26486	0.231986
Kcnj6	3	-0.414108	-0.0890032	0.391022	2.32534	1.17894
Kctd12	3	0.467189	0.201692	0.56936	1.05295	0.816426
Klrg2	3	0.276048	0.60382	0.811727	1.80031	0.840258
L3mbtl3	3	-0.165465	-0.215014	-0.550925	1.01516	-0.128335
Lars2	3	1.30182	3.57021	1.3184	5.77315	0.0907586
Lmo1	3	-0.0247516	0.0527366	0.515572	1.24041	0.879197
Lmo2	3	0.195722	-0.365465	0.436044	1.11172	0.624911
Lonrf3	3	-0.226972	-0.223441	0.246059	1.55551	0.978969
Lpar4	3	0.306541	0.544622	0.8751	1.13508	0.585514
Lrp5	3	-0.45904	0.129275	0.163886	1.08566	0.391001
Mdfic	3	0.100831	-0.113952	0.289047	1.03446	0.510498
Metrnl	3	0.390415	0.503451	-0.336036	1.73345	1.36077
Mettl7b	3	-0.214137	-0.210676	0.42598	1.29264	0.610456
Mir6236	3	0.578921	2.11659	0.639315	3.6096	0.206152
Mn1	3	-0.0810945	-0.253803	0.346193	1.32762	0.475811
Mstn	3	1.11496	1.54856	1.45934	1.92867	1.06847
Mt1	3	0.443426	0.177728	0.336585	1.07064	0.543833
Mt2	3	0.657636	0.161049	0.459371	1.3178	0.8676
N4bp2l1	3	0.00946573	-0.269257	0.299497	1.08352	0.755266
Nkx3-1	3	-0.0525922	-0.411334	-0.486043	1.32273	-0.154301
Nr4a1	3	2.73767	2.19142	1.63585	2.37526	2.12439
Nyx	3	0.116023	0.326146	0.458807	1.5243	1.09702
Pak6	3	0.678194	0.85157	0.998267	1.78688	1.56165
Pcgf5	3	0.263191	-0.247898	0.483603	1.9626	0.409646
Peli2	3	0.196903	0.00377037	0.294967	1.85427	0.799114
Ppp1r15a	3	0.244818	0.15566	0.9311	1.42085	0.405648
Prkd3	3	0.140786	-0.0126192	0.168128	1.20596	0.193667
Prrg4	3	-0.205855	-0.581468	-0.100672	2.09181	1.49435
Pxn	3	-0.147176	-0.177617	0.431103	1.17974	0.612186
Recql4	3	0.199329	0.118865	0.606229	1.35492	0.453907
Rest	3	0.13335	-0.374601	-0.343887	2.07605	0.0899724
Rnd1	3	0.228532	-0.0644503	0.185186	1.36243	0.433752
Rnd3	3	0.210355	0.17131	0.454685	1.04996	0.471725
Rsph4a	3	0.333629	0.167297	0.377718	1.42204	0.687163
Runx1	3	0.536716	0.307405	0.534323	1.32483	0.374503
Samd4	3	-0.145075	-0.0916828	0.605657	1.09605	-0.195605
Sash1	3	-0.277429	-0.42624	-0.0773162	1.18319	0.517811
Sema6a	3	-0.0590695	-0.363426	0.251062	1.28747	0.414111
Shb	3	0.4057	0.213903	0.521908	1.18362	0.164305
Smad7	3	-0.0345665	0.37955	0.537806	1.10483	0.140389
Smim3	3	0.692238	0.303356	0.883142	3.10902	2.48872
Smox	3	0.232983	0.388358	0.492713	1.02544	0.617923
Snx33	3	-0.169651	-0.166178	0.63531	2.67956	1.56208
Socs2	3	0.373551	0.214415	0.591851	1.11262	0.646671
Socs3	3	0.424419	0.588466	0.770569	1.21654	0.783421
Specc1	3	0.722814	-0.0486435	0.261461	1.43532	0.538035
Spin4	3	0.737486	0.226755	0.66077	2.45904	1.782
St6gal2	3	-0.228911	-0.225753	-1.1823	0.181925	-0.523709
Stil	3	-0.0951842	0.121553	0.801739	1.2484	0.262152
Sun2	3	0.124042	-0.0380274	0.0216741	1.00437	0.373528
Tfcp2l1	3	0.778317	0.104601	0.167463	1.12223	0.343849
Tgif1	3	0.402016	0.103295	1.39976	3.58504	1.74103
Ticrr	3	1.08771	0.395855	0.084503	1.41382	0.594168
Tle3	3	0.201193	0.13029	0.39359	1.10904	0.351453
Tmem132c	3	0.0730192	0.016216	0.0471357	1.07632	0.151166
Tmem144	3	0.538751	0.494201	0.333393	1.15269	0.704363
Tnfrsf12a	3	-0.243383	0.125928	0.790541	2.26671	1.16152
Tnfrsf1b	3	-0.292255	0.144016	-0.258412	2.41247	1.08104
Trabd2b	3	0.309661	-0.272089	0.542119	1.62717	0.343617
Trim16	3	-0.0481588	0.169403	0.276667	1.07398	0.57313
Trp53inp1	3	0.0981954	-0.0138637	0.71588	1.19336	0.937558
Usp43	3	-0.218113	-0.156972	0.879311	1.28641	-0.0426932
Wnt9a	3	0.196425	0.301638	0.027273	1.57624	0.446824
Ypel4	3	-0.277408	-0.0830125	0.785918	1.14979	0.241963
Zbtb16	3	1.65144	1.78165	1.43955	2.88663	2.00967
Zfp185	3	1.79414	0.929667	0.949411	1.6691	0.857232
4930419G24Rik	4	-0.199774	-0.900233	-0.677827	-0.602461	-1.04692
4930549C15Rik	4	-0.58487	-0.902744	-1.24452	-1.38268	-0.674993
A130050O07Rik	4	-0.879583	-0.847439	-1.06709	-1.10992	-1.05508
Adamts15	4	-0.352734	-0.00441446	-1.13434	-0.712634	-0.221059
C630031E19Rik	4	-0.447195	-0.794595	-1.07615	-0.315587	-0.768688
Cdca2	4	-0.71842	-0.779688	-0.818864	-1.05875	-0.70873
D130004A15Rik	4	-1.01627	-1.36099	-1.12552	-1.48084	-1.40007
Dnm3os	4	0.0997636	-0.896628	-1.3492	-0.61598	-0.844095
Gal3st3	4	-0.332029	-0.328667	-1.38872	-0.241476	-0.288128
Gdpd3	4	-0.820383	-0.643229	-1.05438	-0.520718	-0.0990836
Gm10862	4	-0.682821	-0.551781	-1.28847	-1.29456	-0.899238
Gm11611	4	-0.601394	-0.680635	-1.32366	-0.596039	-0.544228
Gm11655	4	-0.622822	-0.878582	-1.12927	-0.889432	-0.59134
Gm12158	4	-0.316448	-0.719606	-1.3964	-0.513325	-0.74821
Gm15601	4	-0.799881	-0.906884	-1.03265	-0.933303	-1.13628
Gm16334	4	-0.128806	-0.242547	-0.638857	-1.15345	0.00932126
Gm26836	4	-0.156048	-0.657214	-1.36871	-0.201329	-0.561648
Gm26890	4	-0.3839	-0.311526	-1.09924	-0.165538	-0.193286
Gm28320	4	-0.930892	-0.604696	-1.2883	-0.449699	-0.792285
Gm37107	4	-0.289145	-0.818165	-1.13939	-0.725329	-1.00559
Gm37255	4	-0.404966	-0.484697	-1.23506	-0.65067	-0.662874
Gm37443	4	-0.117998	-0.228829	-1.02664	-0.74487	-0.268841
Gm37628	4	0.305162	-0.624321	-1.58674	-0.0660915	-0.415338
Gm37674	4	-0.597801	-0.97218	-1.42429	-1.53927	-0.66434
Gm37995	4	-0.495571	-1.38545	-0.654134	-0.805965	-1.24897
Gm38036	4	-0.241938	-0.753857	-1.69307	-0.770883	-0.748537
Gm38085	4	-0.132853	-0.621449	-1.05071	-0.842485	-0.975093
Gm38299	4	-0.716419	-0.819035	-0.684381	-1.04247	-0.484473
Gm38336	4	-0.251794	-0.317872	-1.47566	-0.867315	-0.080034
Gm42466	4	-0.368957	-0.426925	-1.14773	-0.473277	-0.485673
Gm42588	4	-0.335459	-0.769638	-1.37183	-0.728966	-0.937076
Gm42869	4	-0.314661	-1.03206	-0.90044	-1.63585	-1.1009
Gm42888	4	-0.31638	-0.745147	-1.33192	-0.563501	-0.655514
Gm42994	4	-0.0729762	-0.478212	-1.09352	-0.411559	-0.353519
Gm43019	4	-0.18901	-0.458204	-1.10412	-0.0391298	-0.536918
Gm43229	4	-0.266361	-0.870517	-1.41061	-0.721715	-0.585072
Gm43373	4	-0.253863	-0.920681	-1.14864	-0.845424	-0.8297
Gm43374	4	-0.447231	-0.877768	-1.1017	-1.37083	-1.09059
Gm43765	4	-0.0738447	-0.590209	-1.07479	-0.908035	-0.640321
Gm43874	4	-0.346279	-0.616648	-0.666003	-0.307239	-1.09213
Gm44021	4	-0.59703	-0.916762	-0.923158	-0.848274	-1.47068
Gm44235	4	-0.675857	-0.910231	-1.09379	-0.702479	-0.33257
Gm44286	4	-0.529636	-0.661096	-1.21704	-0.913464	-0.620964
Gm44439	4	-0.365449	-0.569125	-1.69037	-0.707677	-0.894941
Gm47583	4	-0.0428064	-0.581508	-1.4661	-1.13305	-0.122326
Gm48249	4	-0.13089	-0.197706	-1.2773	-1.50204	-0.344532
Gm48611	4	-0.0381877	-0.462805	-1.04047	-0.319711	-0.029462
Gm49125	4	-0.463845	-0.645143	-0.634366	-0.414659	-1.12198
Gm7265	4	-0.334354	-0.251271	-1.06757	-0.450939	-0.309414
Gm9821	4	-0.240541	-0.616658	-1.23005	-0.396605	-0.0843932
Gng13	4	0.0692654	-0.435364	-1.23171	-0.076598	0.10068
Gper1	4	-0.347701	-0.480892	-0.749072	-1.78533	0.109196
Hba-x	4	-1.46428	-1.58168	-2.20211	-2.0005	-2.01276
mt-Tm	4	-0.444194	-0.616617	-1.16752	-0.353696	-0.343798
mt-Tp	4	-0.46963	-1.1119	-1.06979	-0.724302	-0.790725
Olfr539	4	-0.510238	-0.829049	-0.664321	-1.28784	-0.364163
Plxna4os2	4	-0.306817	-0.473767	-1.00102	-0.764836	-0.534155
Prrt2	4	-0.667943	-0.665181	-1.4951	-0.409342	-0.421621
Smco4	4	0.262812	-0.0551699	-1.58606	-0.400377	0.223161
Tmem63a	4	-0.813778	-0.311127	-1.28175	-0.481051	-0.171338
2610011E03Rik	5	-0.423014	-0.336709	-0.768147	-1.16751	-0.431223
3300002P13Rik	5	-0.606377	0.0247269	0.0201927	-1.09058	-0.969965
4833415N18Rik	5	-0.852435	0.0900813	-0.598701	-1.24622	-0.521378
9530082P21Rik	5	-0.892619	-0.553734	-0.701448	-1.05469	-0.393738
Aifm3	5	-0.441356	-0.25624	-0.443332	-0.486456	-1.12372
Angptl7	5	-0.345142	-0.421346	-0.425757	-0.210892	-1.73799
Brinp3	5	-0.349162	-0.0886308	-0.550719	-1.24691	-0.496125
Cgnl1	5	-0.54573	-0.0113803	-0.0184935	-1.16627	-1.06447
Chrm1	5	-0.518802	-0.1962	-0.566432	-1.215	-0.602297
Chrm5	5	-0.443208	-0.0612723	0.304386	-1.20794	-1.12402
Chrna6	5	-0.125337	0.047959	-0.338984	-1.10418	-0.961311
Col11a1	5	-0.537652	-0.149558	-0.127697	-1.04029	-0.695731
Fgf22	5	-0.308921	0.00407096	-0.441913	-1.22622	-0.0687302
Galnt18	5	-0.243645	-0.196956	-0.514462	-1.22241	-0.559638
Gcnt1	5	-0.700248	0.209869	-0.242356	-1.56391	-1.10682
Gm10432	5	-0.448581	-0.589683	-0.257891	-1.2757	-0.773445
Gm16054	5	-0.619474	-0.449555	-0.334782	-1.43231	-1.64611
Gm37726	5	-0.228212	-0.224274	-0.430128	-1.2067	-0.566864
Gm37850	5	-0.249661	-0.701107	-0.554275	-1.43828	-0.363106
Gm42528	5	-0.258607	-0.369013	-0.397784	-0.667505	-1.38756
Gm44022	5	-0.623883	-0.62002	-0.749849	-1.17564	-0.638528
Gm44601	5	-0.469578	-0.622004	-0.950104	-1.14899	-1.35409
Gna14	5	-0.475008	-0.132986	-0.12169	-1.24641	-0.671107
Kcnd2	5	-0.291083	-0.18477	-0.251478	-1.06487	-0.421558
Kcnj3	5	-0.208756	-0.045623	-0.303784	-1.19872	-0.422191
Kcnk18	5	-0.679763	-0.142002	-0.096834	-1.85694	-1.04988
Ldoc1	5	-0.282237	-0.278933	-0.00173791	-1.16819	-0.895164
Lgals7	5	-0.585397	-0.497099	-0.503463	-1.20756	-0.438435
Loxl1	5	-0.509382	-0.744518	-0.639415	-1.08551	-0.990845
Mettl7a3	5	-0.754124	-0.054861	-0.482091	-1.04393	-0.535134
Mrgprx1	5	-0.194923	-0.0721804	-0.311781	-1.07094	-0.868045
Nkx6-2	5	-0.728449	-0.362166	-0.573976	-1.37742	-0.804505
Npy2r	5	-0.434311	-0.163243	-0.614729	-1.52434	-0.587968
Ntf3	5	-0.446548	-0.163604	-0.576616	-1.22392	-0.599152
Oprk1	5	-0.402576	-0.374343	-0.221102	-1.87146	-1.10635
Palmd	5	-0.224306	-0.172846	-0.728082	-1.05322	-0.409544
Pcdha1	5	-1.03212	-0.524758	-0.65714	-0.867251	-1.13479
Ptprk	5	-0.13682	-0.388932	-0.429668	-1.03947	-0.953933
Rgs5	5	-0.352037	0.372993	-0.0137793	-1.15736	-0.522642
Scml4	5	-0.137238	0.0411831	-0.0864668	-1.07152	-0.493164
St6galnac5	5	-0.249801	-0.493147	-0.382579	-1.00772	-0.65959
Tll2	5	-0.633475	-0.50331	-0.738019	-0.989464	-1.26047
Vcan	5	-0.582812	-0.0432284	-0.0303588	-1.26457	-1.36033
Wnt16	5	-0.269443	0.243486	-0.16593	-1.83322	-0.991133
Zmat4	5	-0.414779	0.0589824	0.074414	-1.02456	-0.483172
